# Supplementary material for: (4-Bromo­phen­yl)(2,7-dimeth­oxy-1-naphth­yl)methanone
Source: Acta Crystallogr Sect E Struct Rep Online. 2010 Oct 23;66(Pt 11):o2939. doi: 10.1107/S1600536810042662 (PMC3009358; doi:10.1107/S1600536810042662)
Supplement: Supplementary file 2 [file e-66-o2939-Isup2.hkl]

#
# h,k,l, Fc-squared, Fo-squared, sigma(Fo-squared) and status flag
#
data_I
_shelx_title '  yonezawaLab_090610_2'
_shelx_refln_list_code          4
_shelx_F_calc_maximum      334.41
_exptl_crystal_F_000      1504.00
_reflns_d_resolution_high  0.8300
 
loop_
 _symmetry_equiv_pos_as_xyz
 'x, y, z'
 '-x+1/2, y+1/2, z'
 'x, -y+1/2, z+1/2'
 '-x+1/2, -y, z+1/2'
 '-x, -y, -z'
 'x-1/2, -y-1/2, -z'
 '-x, y-1/2, -z-1/2'
 'x-1/2, y, -z-1/2'
 
_cell_length_a     6.5828
_cell_length_b    16.1134
_cell_length_c    30.2750
_cell_angle_alpha  90.000
_cell_angle_beta   90.000
_cell_angle_gamma  90.000
 
_shelx_F_squared_multiplier     1.000
 
loop_
 _refln_index_h
 _refln_index_k
 _refln_index_l
 _refln_F_squared_calc
 _refln_F_squared_meas
 _refln_F_squared_sigma
 _refln_observed_status
   2   0   0    20467.16    18850.17    201.71 o
   4   0   0       92.71      126.54     10.36 o
   6   0   0      155.61      186.72     10.91 o
   2   1   0    15630.34    14353.38     96.62 o
   4   1   0     9325.51     9254.91     74.00 o
   6   1   0      351.30      334.77     10.45 o
   0   2   0    17980.84    17645.28    158.03 o
   2   2   0      417.92      384.46      3.10 o
   4   2   0      338.32      376.72      5.55 o
   6   2   0       41.83       80.84     25.51 o
   2   3   0      656.24      614.48      4.22 o
   4   3   0     2381.30     2171.61     25.73 o
   6   3   0     4312.21     4353.86     75.40 o
   0   4   0    48244.67    47285.20    660.55 o
   2   4   0    17000.00    16300.75    115.13 o
   4   4   0       14.79       26.31      2.62 o
   6   4   0      253.84      246.10     12.32 o
   2   5   0     6426.04     6393.94     43.90 o
   4   5   0     3338.79     3123.22     31.89 o
   6   5   0       73.31       73.20      8.22 o
   0   6   0     3933.84     3902.79     35.75 o
   2   6   0      307.72      407.31      3.73 o
   4   6   0     3064.05     3102.79     35.51 o
   6   6   0       86.53      121.82      9.04 o
   2   7   0    29285.07    30555.73    282.06 o
   4   7   0     2398.88     2326.92     31.24 o
   6   7   0     1388.51     1419.12     31.79 o
   0   8   0    18109.34    16525.20    178.87 o
   2   8   0     1037.25      894.67      9.06 o
   4   8   0      297.10      317.79      8.28 o
   6   8   0     5543.36     5659.08    112.16 o
   2   9   0     7836.35     7988.63     69.51 o
   4   9   0     2820.44     2708.54     37.53 o
   6   9   0      280.59      275.90     20.15 o
   0  10   0     2100.86     2381.31     26.29 o
   2  10   0        0.08        5.19      2.20 o
   4  10   0       32.43       41.39      5.23 o
   6  10   0       32.56       57.45      8.64 o
   2  11   0      484.95      421.62      7.78 o
   4  11   0      392.27      523.36     11.62 o
   6  11   0      559.24      629.83     17.70 o
   0  12   0     1399.65     1484.51     28.31 o
   2  12   0     6199.81     6223.44     76.28 o
   4  12   0        2.08        4.97      3.86 o
   6  12   0      575.89      531.27     27.94 o
   2  13   0     5102.49     5154.56     68.30 o
   4  13   0     1088.30     1068.09     17.72 o
   0  14   0     4939.17     4596.90     75.75 o
   2  14   0      591.62      556.76     13.05 o
   4  14   0      177.65      165.87      7.32 o
   2  15   0     2592.25     2584.83     38.36 o
   4  15   0     1524.41     1711.09     28.75 o
   0  16   0     3002.20     3144.87     70.54 o
   2  16   0      862.25      854.49     18.03 o
   4  16   0      104.05      107.82     16.89 o
   2  17   0     1162.62     1188.58     20.51 o
   0  18   0       97.74      117.89      9.93 o
   2  18   0       44.63       37.17      4.38 o
   1   1   1     4096.05     3795.46     14.83 o
   2   1   1     3302.07     3281.29     13.56 o
   3   1   1     4289.20     3915.02     17.20 o
   4   1   1      625.31      659.61      4.62 o
   5   1   1     1765.01     1704.97     19.71 o
   6   1   1       26.04       25.53      3.55 o
   7   1   1        0.31       23.61     16.53 o
   0   2   1    13905.21    13955.81     84.84 o
   1   2   1    37230.54    38160.13    239.51 o
   2   2   1       71.97       94.01      1.53 o
   3   2   1     5601.24     5531.32     25.57 o
   4   2   1     3574.53     3846.35     24.57 o
   5   2   1     1118.64     1103.99     13.51 o
   6   2   1       45.56       45.56      4.88 o
   7   2   1     1245.84     1327.57     23.88 o
   1   3   1    10502.39    10271.66     46.24 o
   2   3   1      564.60      571.04      2.85 o
   3   3   1    12535.28    12198.66     59.99 o
   4   3   1     2330.63     2501.72     16.94 o
   5   3   1     1658.17     1601.38     17.98 o
   6   3   1        9.13        9.81      4.87 o
   7   3   1      391.04      405.99     11.25 o
   0   4   1    34701.55    34603.79    262.13 o
   1   4   1     3488.86     3356.43     17.30 o
   2   4   1     3277.08     3439.16     17.40 o
   3   4   1      249.66      270.08      2.11 o
   4   4   1       44.88       54.14      1.91 o
   5   4   1       75.51       63.32      3.87 o
   6   4   1     1597.64     1605.40     25.87 o
   7   4   1       58.47       76.76      7.49 o
   1   5   1     7101.70     6923.86     31.85 o
   2   5   1     7728.61     8219.39     40.22 o
   3   5   1     4660.32     4670.61     23.57 o
   4   5   1       48.83       66.33      3.99 o
   5   5   1     2601.93     2781.21     29.69 o
   6   5   1      331.54      342.41     10.92 o
   7   5   1       78.34       91.22      7.98 o
   0   6   1     7867.00     7673.49     51.22 o
   1   6   1    23729.61    22209.58    127.19 o
   2   6   1     1032.91     1113.37      5.81 o
   3   6   1     3198.82     3261.17     17.52 o
   4   6   1       49.94       39.94      2.32 o
   5   6   1       25.18       30.82      3.54 o
   6   6   1      319.67      312.94      8.09 o
   7   6   1      105.75      136.74      7.28 o
   1   7   1       10.26       20.58      1.78 o
   2   7   1     1608.24     1728.27      9.64 o
   3   7   1     5157.12     5037.09     29.09 o
   4   7   1      399.22      378.81      6.21 o
   5   7   1      496.86      454.86      8.40 o
   6   7   1       54.91       53.00      5.26 o
   7   7   1       97.94       91.87      6.67 o
   0   8   1       86.47       99.18      4.18 o
   1   8   1       10.37       16.18      1.31 o
   2   8   1        4.98       20.98      2.04 o
   3   8   1      213.53      243.33      3.55 o
   4   8   1       32.51       36.83      3.46 o
   5   8   1       61.17       46.06      3.97 o
   6   8   1       54.00       71.15     10.00 o
   7   8   1        0.75        1.54      5.60 o
   1   9   1     2805.67     2817.55     13.81 o
   2   9   1     1655.83     1754.23     11.06 o
   3   9   1     3370.81     3519.97     26.78 o
   4   9   1       64.01       79.50      4.67 o
   5   9   1     1486.27     1631.66     19.17 o
   6   9   1      772.58      759.71     13.88 o
   7   9   1       87.35       91.56      9.87 o
   0  10   1      244.35      265.40      3.72 o
   1  10   1    22643.19    22204.36    138.94 o
   2  10   1       24.62       48.07      2.64 o
   3  10   1      358.93      296.35      5.10 o
   4  10   1       75.01       74.40      4.10 o
   5  10   1      108.67      118.52      5.00 o
   6  10   1      533.15      503.58     22.31 o
   1  11   1        4.52       11.87      2.09 o
   2  11   1       34.82       39.03      2.43 o
   3  11   1     1402.40     1391.63     13.56 o
   4  11   1        0.96        3.91      2.88 o
   5  11   1      504.42      456.02      8.07 o
   6  11   1       36.48       24.51      4.19 o
   0  12   1     4519.44     4589.86     52.83 o
   1  12   1      370.18      328.67      5.92 o
   2  12   1        7.40       20.29      3.98 o
   3  12   1      345.58      328.05      5.94 o
   4  12   1      294.31      245.09      5.59 o
   5  12   1        2.22        8.49      2.89 o
   6  12   1       50.62       31.84      3.88 o
   1  13   1      956.51      912.59     10.43 o
   2  13   1        2.83       18.97      5.16 o
   3  13   1      144.20      200.23      7.90 o
   4  13   1        3.26        1.56      2.69 o
   5  13   1      247.11      294.82      6.56 o
   0  14   1     1934.24     1940.64     26.06 o
   1  14   1     1715.00     1690.94     17.44 o
   2  14   1       21.70       26.19      3.93 o
   3  14   1      329.99      409.85     21.30 o
   4  14   1      170.16      151.89      5.23 o
   5  14   1       89.55       80.42      3.91 o
   1  15   1       41.83       53.71      3.93 o
   2  15   1       13.08       12.78      4.16 o
   3  15   1     1369.50     1352.30     16.29 o
   4  15   1        1.25        0.50      2.87 o
   5  15   1      638.12      581.20     43.21 o
   0  16   1      405.10      396.51     12.90 o
   1  16   1        0.15        8.08      2.67 o
   2  16   1        0.30        0.71      2.81 o
   3  16   1      105.30       90.33      3.81 o
   4  16   1        0.76        0.55      2.76 o
   1  17   1      465.62      430.08      7.01 o
   2  17   1       16.28       14.10      4.05 o
   3  17   1      352.13      390.43      7.47 o
   0  18   1      203.46      202.91      8.34 o
   1  18   1      608.56      636.41      9.43 o
   2  18   1      155.98      140.18      6.22 o
   1  19   1      122.83      147.16      6.20 o
   1   0   2    17097.82    16875.22    138.33 o
   2   0   2    20302.45    18953.06    137.57 o
   3   0   2     2511.74     2541.14     19.84 o
   4   0   2     1101.38     1363.56     11.49 o
   5   0   2     1094.82     1101.17     17.03 o
   6   0   2     1368.86     1417.58     26.56 o
   7   0   2      278.44      282.14     10.52 o
   1   1   2    11725.49    11320.00     51.48 o
   2   1   2    11610.11    11198.63     52.59 o
   3   1   2      238.52      200.65      1.74 o
   4   1   2     1477.39     1254.46      7.82 o
   5   1   2      821.47      822.43     11.19 o
   6   1   2      311.48      304.92      7.36 o
   7   1   2       69.41       74.16      4.97 o
   0   2   2      270.34      293.96      3.36 o
   1   2   2     4395.79     4240.06     18.38 o
   2   2   2       84.68       91.15      0.95 o
   3   2   2       89.29       96.87      1.26 o
   4   2   2      128.23      146.44      2.40 o
   5   2   2        5.17       22.32      6.01 o
   6   2   2        7.58       10.35      4.30 o
   7   2   2       21.07       14.48      4.64 o
   1   3   2     2547.88     2406.27     10.54 o
   2   3   2     7316.05     7057.05     31.48 o
   3   3   2     1872.91     2061.70      9.66 o
   4   3   2     2740.29     2651.41     17.40 o
   5   3   2      150.63      143.13      4.77 o
   6   3   2        1.64        1.65      4.07 o
   7   3   2      298.96      288.86      9.21 o
   0   4   2    65626.84    70801.44    592.63 o
   1   4   2    19416.64    18815.58     93.74 o
   2   4   2     9044.33     8410.71     39.04 o
   3   4   2     1106.65     1263.94      6.31 o
   4   4   2      137.26      186.29      2.96 o
   5   4   2        2.72        3.65      2.86 o
   6   4   2     2240.96     2261.04     33.82 o
   7   4   2       40.13       42.67      5.51 o
   1   5   2       68.82       68.00      1.67 o
   2   5   2    10999.80    10719.23     53.49 o
   3   5   2     1155.40     1001.82      5.47 o
   4   5   2     5663.38     5418.60     41.03 o
   5   5   2       82.75       72.24      4.21 o
   6   5   2     1266.08     1201.50     20.18 o
   7   5   2      189.95      193.96     10.27 o
   0   6   2     3710.46     3955.97     24.93 o
   1   6   2     3315.86     3562.11     17.25 o
   2   6   2       12.45       10.02      1.14 o
   3   6   2       64.65       85.06      1.75 o
   4   6   2      114.59      121.06      3.10 o
   5   6   2       67.01       55.88      4.11 o
   6   6   2       34.57       60.47      6.79 o
   7   6   2       80.23       77.80      9.13 o
   1   7   2      116.73      156.95      3.06 o
   2   7   2      598.23      494.69      4.71 o
   3   7   2       10.85       26.01      3.35 o
   4   7   2     3988.57     4175.83     35.84 o
   5   7   2     3427.25     3431.10     38.22 o
   6   7   2      152.65      166.58      8.46 o
   7   7   2      130.26      114.29      9.62 o
   0   8   2    38067.05    36606.67    320.76 o
   1   8   2     5458.76     5809.98     28.59 o
   2   8   2     8320.40     8143.23     45.03 o
   3   8   2      876.85      823.95      7.03 o
   4   8   2      136.99      158.31      4.84 o
   5   8   2       17.39       20.16      4.31 o
   6   8   2       47.25       49.24      4.80 o
   7   8   2      133.22      140.76      9.13 o
   1   9   2      586.06      576.16      3.76 o
   2   9   2     5204.20     5510.37     31.11 o
   3   9   2      550.55      527.71      7.24 o
   4   9   2     1474.94     1294.77     13.65 o
   5   9   2        9.04       10.42      4.41 o
   6   9   2      266.83      213.04     14.88 o
   7   9   2        0.29       -1.53      5.78 o
   0  10   2      336.21      264.39      3.58 o
   1  10   2        0.13       20.92      3.62 o
   2  10   2      128.88      131.81      2.58 o
   3  10   2      139.79      159.50      4.26 o
   4  10   2      101.62       92.08      4.57 o
   5  10   2      101.53      101.67      4.83 o
   6  10   2        3.79        0.44      2.73 o
   1  11   2       13.98       24.10      1.87 o
   2  11   2      499.36      461.52      6.19 o
   3  11   2      953.40     1017.11     11.46 o
   4  11   2     2481.76     2603.41     25.35 o
   5  11   2       89.01      100.68      4.67 o
   6  11   2        7.18       10.40      3.38 o
   0  12   2    14784.09    15183.98    178.66 o
   1  12   2     1405.42     1363.08     13.75 o
   2  12   2     3050.10     2970.77     26.25 o
   3  12   2      203.92      208.14      4.71 o
   4  12   2        8.67        9.65      3.04 o
   5  12   2       47.89       46.85      3.76 o
   6  12   2      191.19      191.59      7.40 o
   1  13   2      379.71      370.84      6.40 o
   2  13   2     4049.86     4108.79     38.81 o
   3  13   2     1037.32     1068.65     13.55 o
   4  13   2      527.98      505.62      7.68 o
   5  13   2       30.63       24.81      3.49 o
   0  14   2      267.42      322.71     10.01 o
   1  14   2       19.90       25.56      3.89 o
   2  14   2      209.09      223.02      5.63 o
   3  14   2      336.96      345.68      9.38 o
   4  14   2       16.95       13.29      3.27 o
   5  14   2        0.11        0.05      1.88 o
   1  15   2     1666.46     1659.28     17.63 o
   2  15   2     1087.10     1080.30     13.49 o
   3  15   2      163.37      238.53      9.29 o
   4  15   2      192.35      232.52      8.16 o
   5  15   2      133.72      131.44     10.42 o
   0  16   2     3211.67     3162.83     52.08 o
   1  16   2        1.89        5.86      2.93 o
   2  16   2      709.99      738.58     10.40 o
   3  16   2       14.87       25.62      3.14 o
   4  16   2        1.38        2.52      3.44 o
   1  17   2       52.25       61.77      3.72 o
   2  17   2      575.57      597.71      9.24 o
   3  17   2       10.21        7.62      2.97 o
   0  18   2       58.82       73.01      7.54 o
   1  18   2        2.00        1.36      2.18 o
   2  18   2       50.00       78.72     10.07 o
   1  19   2       61.30       59.12      5.25 o
   1   1   3     3763.38     3653.01     15.77 o
   2   1   3     2441.06     2398.90     10.33 o
   3   1   3     2886.54     2768.01     12.34 o
   4   1   3     2434.72     2396.74     15.03 o
   5   1   3     1017.28     1040.62     11.53 o
   6   1   3      431.27      437.35     11.10 o
   7   1   3       50.29       59.43      5.47 o
   0   2   3      383.42      349.85      3.79 o
   1   2   3    25340.32    24872.10    131.97 o
   2   2   3    14055.67    13332.11     65.16 o
   3   2   3      577.55      440.32      2.62 o
   4   2   3     1641.84     1776.58     11.50 o
   5   2   3     2097.68     2109.49     21.76 o
   6   2   3       43.92       50.40      4.99 o
   7   2   3       56.66       87.52     12.88 o
   1   3   3     3843.12     3818.50     16.31 o
   2   3   3      186.30      162.35      1.54 o
   3   3   3     6536.20     6189.61     29.29 o
   4   3   3     1260.35     1196.90      8.74 o
   5   3   3     1027.22      868.90     12.91 o
   6   3   3      124.88      135.08      8.97 o
   7   3   3      184.33      184.31      7.52 o
   0   4   3     5779.20     6228.47     39.49 o
   1   4   3      158.94      158.75      2.04 o
   2   4   3      466.54      502.69      2.88 o
   3   4   3        8.91       10.08      0.82 o
   4   4   3      111.87      109.36      2.56 o
   5   4   3       45.36       68.35      6.10 o
   6   4   3      264.58      266.63      9.21 o
   7   4   3        0.62       15.85      9.59 o
   1   5   3      583.33      725.85      4.04 o
   2   5   3      662.40      659.60      4.19 o
   3   5   3     1342.82     1135.59      6.20 o
   4   5   3     2743.52     2916.00     23.11 o
   5   5   3      107.35      121.01      5.45 o
   6   5   3       40.61       60.51      5.43 o
   7   5   3      210.27      230.26      9.93 o
   0   6   3     7146.18     6937.49     47.35 o
   1   6   3    19828.88    19019.41     97.89 o
   2   6   3     2411.05     2410.03     11.44 o
   3   6   3       37.71       33.08      1.91 o
   4   6   3      160.83      147.38      4.08 o
   5   6   3     1922.77     1918.19     23.72 o
   6   6   3      102.66      120.00      7.51 o
   7   6   3      149.67      154.28     13.64 o
   1   7   3     1939.97     2058.21      9.42 o
   2   7   3     3258.24     3545.25     17.57 o
   3   7   3     6988.06     7428.97     43.26 o
   4   7   3       20.92       23.97      3.14 o
   5   7   3     1856.38     1764.81     22.22 o
   6   7   3      411.41      402.36      9.97 o
   7   7   3        2.18        3.71      5.56 o
   0   8   3      331.55      371.86      8.67 o
   1   8   3      458.10      472.67      3.15 o
   2   8   3      173.71      209.66      4.00 o
   3   8   3     1966.23     1919.07     14.43 o
   4   8   3      583.00      607.69      7.91 o
   5   8   3      223.54      221.97      6.75 o
   6   8   3        8.46       20.16      3.63 o
   7   8   3        1.11       -0.46      4.69 o
   1   9   3       62.40      124.27      1.95 o
   2   9   3     2909.81     2955.22     16.08 o
   3   9   3      456.04      472.22      7.67 o
   4   9   3       11.93       26.43      3.29 o
   5   9   3      462.69      501.63     10.00 o
   6   9   3       17.22       21.41      3.52 o
   0  10   3     1034.25      882.03      8.07 o
   1  10   3     5724.24     5578.09     31.04 o
   2  10   3      167.85      169.04      2.79 o
   3  10   3     2849.75     2812.50     24.26 o
   4  10   3      133.48      127.28      4.52 o
   5  10   3        4.59       10.01      4.36 o
   6  10   3       62.37       66.78      4.52 o
   1  11   3     2396.99     2359.37     17.87 o
   2  11   3        8.99       26.60      4.18 o
   3  11   3     4077.11     4077.35     35.42 o
   4  11   3      429.44      422.63      8.20 o
   5  11   3      118.41       97.45      5.26 o
   6  11   3      218.87      197.42      7.82 o
   0  12   3      240.08      200.59      6.56 o
   1  12   3      149.98      133.25      4.81 o
   2  12   3        1.17        1.50      2.47 o
   3  12   3      371.37      320.90      5.83 o
   4  12   3        5.95        4.45      2.97 o
   5  12   3        7.34       13.01      3.16 o
   6  12   3        9.29        2.84      3.65 o
   1  13   3      527.89      491.58      7.37 o
   2  13   3      215.32      225.75      6.07 o
   3  13   3     1506.51     1471.30     15.51 o
   4  13   3      271.05      307.29      6.99 o
   5  13   3      178.56      208.88      5.30 o
   0  14   3     4556.22     4463.55     59.21 o
   1  14   3     4110.81     4108.62     37.39 o
   2  14   3      130.49      138.04      5.49 o
   3  14   3     1568.35     1473.68     16.96 o
   4  14   3       17.18       11.81      3.79 o
   5  14   3        4.29        3.69      2.64 o
   1  15   3      607.93      653.33      9.23 o
   2  15   3       61.55       61.60      4.03 o
   3  15   3     1300.27     1337.48     16.10 o
   4  15   3      196.58      200.46      7.90 o
   0  16   3      592.38      541.83     14.91 o
   1  16   3       44.45       57.82      4.13 o
   2  16   3      306.80      318.76      7.46 o
   3  16   3       19.76       28.00      3.46 o
   4  16   3        8.26       10.90      3.68 o
   1  17   3       82.86       91.39      3.83 o
   2  17   3       23.59       14.67      3.82 o
   3  17   3      533.04      543.60      8.13 o
   0  18   3      688.01      706.89     14.58 o
   1  18   3      542.56      554.19      7.80 o
   2  18   3      488.47      513.58     11.11 o
   1  19   3       43.24       97.28     18.10 o
   0   0   4     3402.73     3334.58     40.83 o
   1   0   4      305.92      229.55      5.20 o
   2   0   4     5996.02     5712.95     40.49 o
   3   0   4     1035.01     1352.86      8.65 o
   4   0   4        2.84        6.88      1.90 o
   5   0   4       26.08       40.41      5.14 o
   6   0   4     1818.70     1721.42     31.53 o
   7   0   4        1.17        1.63      4.26 o
   1   1   4     4356.58     4198.19     19.31 o
   2   1   4     4747.44     4681.84     20.24 o
   3   1   4     3330.35     3366.56     15.12 o
   4   1   4     1274.82     1122.14      7.69 o
   5   1   4     1011.32      994.91     12.12 o
   6   1   4      214.71      211.68      7.49 o
   7   1   4      123.34      119.99      5.94 o
   0   2   4     1205.36     1082.56      7.14 o
   1   2   4     2042.68     2123.84     10.76 o
   2   2   4      384.41      404.22      2.54 o
   3   2   4      135.10      151.21      1.41 o
   4   2   4       91.66      106.17      2.30 o
   5   2   4       29.91       32.05      3.37 o
   6   2   4        0.01        2.66      3.87 o
   7   2   4      283.24      268.89      8.88 o
   1   3   4    31874.28    32764.45    176.39 o
   2   3   4     8074.99     7752.25     36.24 o
   3   3   4     7903.15     7873.71     38.21 o
   4   3   4     2162.77     2099.80     14.27 o
   5   3   4     1474.48     1501.03     18.61 o
   6   3   4       96.01      150.72     32.45 o
   7   3   4       40.09       30.67      5.28 o
   0   4   4    58570.52    63367.00    517.06 o
   1   4   4    36083.14    36604.48    205.34 o
   2   4   4     2903.66     2867.40     12.66 o
   3   4   4      126.50       69.72      1.15 o
   4   4   4      196.81      212.26      3.62 o
   5   4   4      887.64      920.85     13.42 o
   6   4   4      734.98      746.59     15.71 o
   7   4   4      378.79      409.65     10.51 o
   1   5   4     9355.74     8937.25     41.11 o
   2   5   4     7081.26     7120.35     34.33 o
   3   5   4     2852.70     2789.20     13.90 o
   4   5   4     2497.82     2347.33     18.53 o
   5   5   4      278.92      255.03      7.09 o
   6   5   4       93.12       63.24      6.33 o
   7   5   4       11.65        7.72      5.13 o
   0   6   4     2123.05     2331.28     15.20 o
   1   6   4     1633.62     1785.33      8.50 o
   2   6   4     3227.39     3502.75     16.22 o
   3   6   4       21.83       29.79      1.36 o
   4   6   4      151.21      159.75      4.07 o
   5   6   4     1637.68     1520.95     20.08 o
   6   6   4      222.84      195.51      7.19 o
   7   6   4        2.04       -0.51      3.20 o
   1   7   4      704.82      901.17      6.51 o
   2   7   4      492.13      349.58      3.02 o
   3   7   4     1869.31     1879.58     11.89 o
   4   7   4     1538.78     1646.88     16.00 o
   5   7   4      281.00      262.68      6.91 o
   6   7   4       91.17      111.71      6.72 o
   7   7   4        0.17        1.58      5.25 o
   0   8   4    17471.49    17216.37    125.63 o
   1   8   4     4404.32     4241.57     20.13 o
   2   8   4     8134.43     8308.42     43.64 o
   3   8   4     4970.91     5116.71     36.01 o
   4   8   4       31.23       36.09      3.55 o
   5   8   4       28.11       37.09      4.78 o
   6   8   4        1.71        3.00      2.77 o
   7   8   4      166.07      196.39     10.70 o
   1   9   4      972.05     1031.65      5.90 o
   2   9   4      396.36      381.43      3.41 o
   3   9   4     1332.04     1198.45     10.32 o
   4   9   4     1450.69     1343.74     15.37 o
   5   9   4     1537.88     1488.69     18.16 o
   6   9   4      281.11      231.02      8.93 o
   0  10   4       26.30       46.32      2.33 o
   1  10   4      460.89      507.09      4.32 o
   2  10   4       44.44       44.30      2.11 o
   3  10   4      209.99      194.63      5.06 o
   4  10   4      174.43      147.92      5.17 o
   5  10   4       23.05       29.62      4.55 o
   6  10   4        0.39        1.29      2.19 o
   1  11   4     2417.77     2408.05     17.86 o
   2  11   4     1977.20     1892.87     15.34 o
   3  11   4     2007.70     2003.69     19.77 o
   4  11   4      722.90      770.43     10.57 o
   5  11   4      464.45      503.30      9.38 o
   6  11   4        1.72        1.43      2.47 o
   0  12   4    10272.48    10518.78    125.16 o
   1  12   4     9178.09     9303.44     76.23 o
   2  12   4     1461.43     1404.18     12.98 o
   3  12   4       72.69       72.72      3.78 o
   4  12   4      192.91      197.66      5.79 o
   5  12   4      138.30      151.80      5.63 o
   6  12   4       86.10       91.38      6.40 o
   1  13   4        5.98       12.41      2.86 o
   2  13   4      471.13      477.93      7.52 o
   3  13   4      803.48      788.29     10.17 o
   4  13   4     1192.56     1113.34     20.94 o
   5  13   4      198.35      177.61      5.66 o
   0  14   4     2525.60     2654.35     37.61 o
   1  14   4     1984.65     2083.05     20.75 o
   2  14   4        4.89       13.35      3.02 o
   3  14   4       46.64       37.22      3.93 o
   4  14   4      541.47      488.08     11.20 o
   5  14   4        0.65        2.20      3.10 o
   1  15   4     1157.81     1155.10     17.45 o
   2  15   4        9.71        8.61      2.65 o
   3  15   4      699.12      750.96     22.73 o
   4  15   4      262.83      279.37      7.44 o
   0  16   4      399.34      390.08     11.46 o
   1  16   4     3501.25     3506.35     33.55 o
   2  16   4     1524.33     1505.26     14.86 o
   3  16   4       61.99       67.76      3.90 o
   4  16   4        3.88        2.46      2.89 o
   1  17   4      127.41      147.56      6.63 o
   2  17   4      893.66      924.08     11.63 o
   3  17   4      277.14      280.10      7.19 o
   0  18   4        3.32        0.81      3.45 o
   1  18   4       48.08       31.95      3.91 o
   2  18   4        0.24       34.91     11.69 o
   1  19   4      311.95      349.30      7.43 o
   1   1   5     5380.76     5406.62     25.77 o
   2   1   5     3477.38     3408.63     15.22 o
   3   1   5     8636.30     8718.68     41.43 o
   4   1   5     6193.97     6486.81     41.71 o
   5   1   5      361.90      327.42      6.13 o
   6   1   5      997.17     1038.84     18.26 o
   7   1   5      223.64      235.28      8.36 o
   0   2   5     1095.08     1032.89      9.60 o
   1   2   5    99389.30   111880.87   1495.89 o
   2   2   5     7083.33     6415.02     29.55 o
   3   2   5     1272.44     1251.09      6.28 o
   4   2   5      656.41      696.17      5.71 o
   5   2   5      221.84      220.30      6.33 o
   6   2   5      107.89      109.70     11.14 o
   7   2   5       43.52       47.37      5.94 o
   1   3   5      958.29      973.54      5.22 o
   2   3   5      374.18      306.99      2.36 o
   3   3   5     3712.89     3595.93     17.40 o
   4   3   5      962.31      833.29      6.59 o
   5   3   5      571.47      544.22      9.57 o
   6   3   5       18.97       43.06     14.35 o
   7   3   5      388.89      358.80     10.51 o
   0   4   5      410.98      331.46      3.25 o
   1   4   5      539.90      502.89      3.20 o
   2   4   5      227.26      282.02      2.20 o
   3   4   5     1001.03     1091.31      6.09 o
   4   4   5      236.94      214.06      3.70 o
   5   4   5      672.13      711.28     11.00 o
   6   4   5      361.50      335.11     10.19 o
   7   4   5       65.81       57.97      6.17 o
   1   5   5      175.05      161.24      1.39 o
   2   5   5      272.34      397.31      2.85 o
   3   5   5     2879.39     2984.56     15.62 o
   4   5   5     1806.65     1842.62     15.96 o
   5   5   5     1536.76     1478.49     18.53 o
   6   5   5       31.37       49.14      5.31 o
   7   5   5        6.87        6.22      4.85 o
   0   6   5    17407.48    15911.03    108.62 o
   1   6   5     1463.47     1368.13      6.46 o
   2   6   5     9756.46     9352.79     48.09 o
   3   6   5      649.71      675.60      4.54 o
   4   6   5        5.02       12.40      3.03 o
   5   6   5     1667.45     1623.41     19.92 o
   6   6   5      390.88      426.09     10.43 o
   7   6   5      350.82      355.06     11.73 o
   1   7   5     1297.47     1217.65      6.03 o
   2   7   5     5430.88     5631.19     27.54 o
   3   7   5     3715.32     3654.74     21.27 o
   4   7   5     2025.97     1943.73     19.73 o
   5   7   5       13.52       26.32      4.27 o
   6   7   5       93.86       93.80      5.87 o
   7   7   5        1.26        1.23      5.16 o
   0   8   5     2888.97     2984.98     20.11 o
   1   8   5     1512.52     1751.80      8.63 o
   2   8   5       77.86      108.99      2.08 o
   3   8   5       49.01       36.94      2.26 o
   4   8   5      270.02      280.70      6.36 o
   5   8   5      621.10      650.89     10.93 o
   6   8   5       26.97       38.20      4.79 o
   7   8   5        8.21        1.63      5.22 o
   1   9   5     1808.21     1795.98      9.23 o
   2   9   5     1141.52     1038.49      6.20 o
   3   9   5     1301.72     1302.64     11.43 o
   4   9   5      379.82      429.75      7.69 o
   5   9   5       45.12       55.96      4.94 o
   6   9   5        1.20        2.37      3.04 o
   0  10   5     2675.75     2208.75     16.27 o
   1  10   5      528.38      528.16      5.11 o
   2  10   5     4483.38     4499.05     29.33 o
   3  10   5      184.84      182.14      4.29 o
   4  10   5      484.73      443.32      7.46 o
   5  10   5     1756.24     1649.86     20.22 o
   6  10   5       35.89       16.45      3.90 o
   1  11   5     1637.57     1694.77     16.01 o
   2  11   5      899.07      884.77      9.06 o
   3  11   5     2232.50     2172.18     19.69 o
   4  11   5     2538.33     2447.64     24.16 o
   5  11   5      236.92      203.95      6.40 o
   6  11   5      324.82      304.07      9.16 o
   0  12   5     1873.47     2045.05     24.30 o
   1  12   5       10.20       26.20      2.78 o
   2  12   5       71.04       88.13      3.88 o
   3  12   5      734.36      747.93      9.72 o
   4  12   5       26.69       24.56      3.40 o
   5  12   5       92.06       90.88      4.98 o
   6  12   5        3.52        0.44      3.16 o
   1  13   5      127.40      127.62      4.29 o
   2  13   5     1750.66     1696.43     16.54 o
   3  13   5      336.33      344.99      6.87 o
   4  13   5      979.37     1046.25     18.08 o
   5  13   5      209.60      248.33      6.12 o
   0  14   5     6086.65     6036.26    160.25 o
   1  14   5     1680.45     1734.40     17.41 o
   2  14   5     2154.80     2116.40     19.44 o
   3  14   5       24.32       32.62      3.96 o
   4  14   5      266.00      256.50      6.85 o
   5  14   5        1.07        1.33      2.23 o
   1  15   5     1238.39     1238.34     19.80 o
   2  15   5       52.00       73.01      3.65 o
   3  15   5      397.36      402.56      7.91 o
   4  15   5      148.02      144.42      5.54 o
   0  16   5       35.92       79.77     14.48 o
   1  16   5      731.49      694.80     10.90 o
   2  16   5        0.13        0.78      2.20 o
   3  16   5        0.02       -0.05      2.15 o
   4  16   5        2.51        2.32      2.83 o
   1  17   5      500.82      458.33      7.38 o
   2  17   5      157.09      184.89      9.63 o
   3  17   5      214.44      205.51      5.56 o
   0  18   5      367.65      385.80      9.71 o
   1  18   5      787.03      808.48      9.32 o
   2  18   5      440.42      398.97      7.20 o
   1  19   5      150.71      185.64     11.41 o
   0   0   6    57595.42    58161.64    727.82 o
   1   0   6    13852.75    13196.38     97.72 o
   2   0   6     1187.42     1196.10      7.78 o
   3   0   6     3207.71     3282.31     20.64 o
   4   0   6       10.33       29.09      5.27 o
   5   0   6      167.55      165.67      6.64 o
   6   0   6     2411.63     2294.72     46.84 o
   7   0   6      348.50      409.77     16.51 o
   1   1   6      955.88      903.26      5.55 o
   2   1   6       63.50       74.45      1.79 o
   3   1   6    18790.64    18481.22    102.46 o
   4   1   6     1840.04     1793.14     11.82 o
   5   1   6      566.27      570.07      8.57 o
   6   1   6      371.14      350.68      8.71 o
   7   1   6      234.57      219.03      8.47 o
   0   2   6       24.31       48.70      3.89 o
   1   2   6    57680.90    61342.57    544.63 o
   2   2   6     1868.82     2035.96      9.75 o
   3   2   6      332.33      330.82      2.61 o
   4   2   6       32.19       32.05      1.75 o
   5   2   6      348.12      356.68      8.54 o
   6   2   6      144.71      156.60      6.35 o
   7   2   6       33.32       36.54      5.27 o
   1   3   6     1356.22     1457.92      6.86 o
   2   3   6     1163.13     1297.53      7.27 o
   3   3   6    10365.72    10577.92     55.75 o
   4   3   6      829.55      777.21      7.48 o
   5   3   6      130.94      143.13      5.68 o
   6   3   6      836.02      833.94     14.91 o
   7   3   6       16.12        6.45      4.95 o
   0   4   6     9197.46     9260.04     59.90 o
   1   4   6    27414.25    26866.92    145.46 o
   2   4   6     3089.66     3166.75     14.37 o
   3   4   6     6998.21     6982.42     36.81 o
   4   4   6      317.15      311.73      4.18 o
   5   4   6       38.70       39.38      4.93 o
   6   4   6        7.46       14.65      5.47 o
   7   4   6      206.77      221.30      8.68 o
   1   5   6       72.77       65.87      1.39 o
   2   5   6     6316.00     6859.14     33.59 o
   3   5   6      930.25      793.80      5.25 o
   4   5   6       44.01       36.11      2.69 o
   5   5   6     3304.93     3194.85     40.51 o
   6   5   6        0.57        0.69      3.57 o
   7   5   6       11.24       12.39      5.36 o
   0   6   6     3084.50     3118.00     19.07 o
   1   6   6     9400.80    10010.36     48.66 o
   2   6   6       88.31       69.40      1.62 o
   3   6   6      756.48      802.48      5.26 o
   4   6   6        7.64        9.19      2.94 o
   5   6   6     1623.04     1662.96     21.33 o
   6   6   6        1.00        0.84      3.19 o
   7   6   6       67.95       85.99      6.88 o
   1   7   6     3847.33     4026.54     18.43 o
   2   7   6     1681.84     1839.46      9.31 o
   3   7   6     8884.06     9319.56     57.89 o
   4   7   6     1235.61     1220.30     14.39 o
   5   7   6      344.20      407.19      8.06 o
   6   7   6      199.21      206.46      8.23 o
   7   7   6       13.64       11.67      5.30 o
   0   8   6     8652.08     9328.06     66.23 o
   1   8   6    20922.04    20140.92    112.34 o
   2   8   6     1425.89     1384.48      7.68 o
   3   8   6      328.38      296.30      3.74 o
   4   8   6      295.83      312.03      7.35 o
   5   8   6      679.12      714.15     10.20 o
   6   8   6      554.40      550.88     11.27 o
   7   8   6       48.66       62.11      8.13 o
   1   9   6     2996.46     3213.13     16.59 o
   2   9   6     1357.21     1388.65      8.46 o
   3   9   6     4123.31     4034.36     32.88 o
   4   9   6       12.38       12.09      3.52 o
   5   9   6      681.77      593.82     10.17 o
   6   9   6        0.30        2.50      3.11 o
   0  10   6        0.67       17.95      4.19 o
   1  10   6       66.96       76.84      2.12 o
   2  10   6      261.85      292.67      4.36 o
   3  10   6     1343.38     1363.61     12.35 o
   4  10   6      228.55      203.31      5.66 o
   5  10   6       37.93       21.14      4.34 o
   6  10   6        0.04        3.13      3.56 o
   1  11   6      133.56      147.26      4.79 o
   2  11   6     1300.52     1254.45     11.70 o
   3  11   6     3463.64     3567.07     31.01 o
   4  11   6       24.34       17.90      3.48 o
   5  11   6      543.90      625.82     10.11 o
   6  11   6       85.92       85.93      7.41 o
   0  12   6      806.45      802.42     11.02 o
   1  12   6     2155.01     2073.88     16.25 o
   2  12   6      391.22      397.77      5.98 o
   3  12   6       50.43       59.44      3.98 o
   4  12   6       63.22       56.69      3.60 o
   5  12   6      606.07      595.94     13.03 o
   6  12   6        0.45        1.94      3.49 o
   1  13   6     1865.73     1900.82     15.70 o
   2  13   6      111.57      137.61      7.91 o
   3  13   6        8.84       15.29      3.57 o
   4  13   6      563.51      509.09      9.35 o
   5  13   6      277.58      225.56      6.12 o
   0  14   6     1462.92     1409.24     21.01 o
   1  14   6       50.81       71.42     10.04 o
   2  14   6       48.81       89.87     12.85 o
   3  14   6       32.28       48.48      4.18 o
   4  14   6        5.38        5.16      3.10 o
   5  14   6       11.87        3.88      2.66 o
   1  15   6       67.16       96.78      9.91 o
   2  15   6       54.14       61.25      3.76 o
   3  15   6      587.76      623.78      9.73 o
   4  15   6      640.80      644.95     19.16 o
   0  16   6       17.63       23.73      4.33 o
   1  16   6     4321.35     4343.39     39.70 o
   2  16   6        7.98        6.92      2.65 o
   3  16   6       90.62       85.02      4.26 o
   4  16   6        9.08        7.23      3.41 o
   1  17   6      353.53      363.68      6.86 o
   2  17   6       93.78      103.07      5.32 o
   3  17   6      482.67      503.32     13.63 o
   0  18   6       95.45       99.12      7.56 o
   1  18   6        1.22       48.52     12.99 o
   2  18   6       53.18       73.63      4.24 o
   1   1   7    34848.38    35958.42    272.39 o
   2   1   7    15482.64    15157.85     77.68 o
   3   1   7       16.86        8.50      1.04 o
   4   1   7     4741.45     4804.84     31.77 o
   5   1   7      415.73      459.49      7.35 o
   6   1   7      274.28      314.00      7.56 o
   7   1   7       15.50       11.54      4.91 o
   0   2   7    22774.56    22307.47    161.47 o
   1   2   7     1615.40     1925.83      8.98 o
   2   2   7    23837.24    23234.92    127.72 o
   3   2   7        2.62        8.37      1.17 o
   4   2   7       24.60       34.39      2.57 o
   5   2   7      873.48      860.23     13.35 o
   6   2   7      439.41      427.52      9.62 o
   7   2   7      418.89      390.80     11.69 o
   1   3   7     3183.28     3576.45     17.89 o
   2   3   7     5520.48     5397.52     25.60 o
   3   3   7     2416.08     2452.61     13.01 o
   4   3   7     4157.37     4108.79     33.06 o
   5   3   7      352.37      315.53      8.02 o
   6   3   7      175.57      177.03      7.91 o
   7   3   7        4.13        3.82      4.17 o
   0   4   7     2247.63     2361.86     14.18 o
   1   4   7      668.82      653.21      3.74 o
   2   4   7        4.45        4.91      0.79 o
   3   4   7     1841.72     1958.46     10.38 o
   4   4   7      696.63      737.73      7.03 o
   5   4   7      102.16      109.02      6.38 o
   6   4   7       72.85       93.52     24.17 o
   7   4   7      261.07      273.10      9.77 o
   1   5   7     2571.93     2773.76     12.64 o
   2   5   7     8101.19     8002.53     40.35 o
   3   5   7     2181.47     2318.98     12.48 o
   4   5   7     3762.98     3811.28     33.28 o
   5   5   7      148.25      151.31      7.18 o
   6   5   7      291.63      329.57     10.86 o
   7   5   7       50.20       62.51     10.72 o
   0   6   7    21250.31    19755.24    145.62 o
   1   6   7    11736.29    12028.88     61.06 o
   2   6   7    14450.55    14096.46     76.84 o
   3   6   7        5.06       12.97      2.36 o
   4   6   7       20.73       43.86      6.93 o
   5   6   7        4.01        7.77      3.66 o
   6   6   7       57.92       76.14      6.90 o
   7   6   7       21.62       28.02      6.30 o
   1   7   7        1.32       11.88      1.24 o
   2   7   7       61.62       31.05      1.32 o
   3   7   7      479.23      424.63      4.25 o
   4   7   7     3000.35     2773.56     27.88 o
   5   7   7      501.55      425.93      9.27 o
   6   7   7      116.65      119.70      6.42 o
   7   7   7        0.03       -1.05      4.61 o
   0   8   7       68.27       33.42      1.99 o
   1   8   7     1056.34     1249.15      7.23 o
   2   8   7       64.84       65.44      1.59 o
   3   8   7      155.01      156.20      3.24 o
   4   8   7       27.84       44.33      4.39 o
   5   8   7     1296.41     1290.60     16.05 o
   6   8   7       43.74       27.56      5.75 o
   7   8   7       69.50       67.39      9.70 o
   1   9   7      181.51      188.51      2.53 o
   2   9   7     1036.02      978.47      6.91 o
   3   9   7      292.56      272.56      6.73 o
   4   9   7     4720.75     4793.91     48.00 o
   5   9   7      906.68      859.29     13.15 o
   6   9   7      296.54      376.06      9.53 o
   0  10   7    17769.81    17337.29    147.09 o
   1  10   7     2730.20     2837.30     17.98 o
   2  10   7     4192.30     4062.50     30.33 o
   3  10   7       98.39      106.84      3.63 o
   4  10   7      120.06      120.68      5.49 o
   5  10   7      323.28      301.71      7.16 o
   6  10   7      487.54      510.92     11.56 o
   1  11   7      354.00      307.59      4.35 o
   2  11   7     2611.56     2682.20     21.48 o
   3  11   7      340.65      309.43      5.59 o
   4  11   7     1162.61     1123.23     13.33 o
   5  11   7        0.83        1.91      2.82 o
   6  11   7       96.22       91.88      5.83 o
   0  12   7       11.42       24.72      3.46 o
   1  12   7      178.13      180.81      4.08 o
   2  12   7      589.49      607.30      7.37 o
   3  12   7      295.27      315.55      6.16 o
   4  12   7       55.47       53.04      3.91 o
   5  12   7       50.30       50.11      4.49 o
   6  12   7       25.39       37.10      7.17 o
   1  13   7       23.87       39.90      3.35 o
   2  13   7     1616.99     1606.89     15.91 o
   3  13   7       41.93       46.24      3.64 o
   4  13   7      891.08      988.39     13.76 o
   5  13   7      103.49      101.61      4.42 o
   0  14   7     1669.70     1676.89     22.02 o
   1  14   7      229.07      231.25      5.03 o
   2  14   7     1743.39     1731.94     17.39 o
   3  14   7      422.10      391.36      7.25 o
   4  14   7        0.83        3.21      3.04 o
   5  14   7      166.07      158.26      6.00 o
   1  15   7        8.35        7.99      2.93 o
   2  15   7      382.87      425.91      6.91 o
   3  15   7      533.78      476.63      8.46 o
   4  15   7       92.24       78.66      3.95 o
   0  16   7       72.57       93.66      5.59 o
   1  16   7       88.92      135.76     20.12 o
   2  16   7      134.50      120.64      4.31 o
   3  16   7       46.70       23.65      3.54 o
   4  16   7       20.92        9.21      3.62 o
   1  17   7       90.77       86.99      4.15 o
   2  17   7     1002.37     1058.12     14.29 o
   3  17   7       11.15        6.27      2.71 o
   0  18   7     2600.59     2625.75     36.75 o
   1  18   7       72.15       57.35      3.42 o
   2  18   7       82.82       82.73      4.73 o
   0   0   8     1596.91     1504.20     16.64 o
   1   0   8   111829.06   118306.99   1749.70 o
   2   0   8        0.08        8.22      1.19 o
   3   0   8     7598.84     8377.56     61.27 o
   4   0   8       82.55       78.87      3.72 o
   5   0   8       42.24       47.66      6.93 o
   6   0   8        4.06       10.44      7.28 o
   7   0   8      335.49      349.33     15.84 o
   1   1   8    37522.45    37977.13    247.25 o
   2   1   8      365.75      391.63      2.48 o
   3   1   8     3704.25     3526.91     18.08 o
   4   1   8        0.16       12.24      2.41 o
   5   1   8     3547.06     3570.20     39.02 o
   6   1   8      147.31      115.70      5.69 o
   7   1   8       39.67       46.39      6.29 o
   0   2   8     3867.30     4021.32     25.01 o
   1   2   8      281.03      307.26      2.28 o
   2   2   8     2988.27     3367.06     15.76 o
   3   2   8      514.66      514.36      3.74 o
   4   2   8       18.96       23.23      2.49 o
   5   2   8      309.10      333.93      8.74 o
   6   2   8       28.05       36.98      6.22 o
   7   2   8      104.23      105.10      7.35 o
   1   3   8      492.75      458.63      2.83 o
   2   3   8      320.39      328.16      2.51 o
   3   3   8     7941.90     8180.70     46.59 o
   4   3   8        0.10       13.76      3.01 o
   5   3   8     4883.52     5058.89     55.52 o
   6   3   8      290.35      296.61      7.60 o
   7   3   8      465.14      479.87     12.12 o
   0   4   8    10755.62    11370.82     72.20 o
   1   4   8    27972.69    27461.84    148.80 o
   2   4   8     1602.45     1749.63      9.09 o
   3   4   8     4915.49     5136.77     28.36 o
   4   4   8      214.40      215.72      3.99 o
   5   4   8        4.97       11.12      3.85 o
   6   4   8      417.52      371.95     10.20 o
   7   4   8      526.56      544.14     12.42 o
   1   5   8     5501.82     5793.70     26.73 o
   2   5   8      538.31      465.34      3.49 o
   3   5   8     3029.79     2835.25     15.31 o
   4   5   8      211.74      158.64      4.21 o
   5   5   8      366.41      336.31      8.58 o
   6   5   8        5.78        2.98      5.00 o
   7   5   8       61.16       63.36      5.86 o
   0   6   8     2766.83     2938.66     18.90 o
   1   6   8      390.95      375.22      2.93 o
   2   6   8      129.04      134.78      2.41 o
   3   6   8      199.05      205.22      2.69 o
   4   6   8        4.33        9.44      3.17 o
   5   6   8        0.58        4.58      4.18 o
   6   6   8       72.77       80.73      6.13 o
   7   6   8        6.73       10.98      5.59 o
   1   7   8     7563.85     8306.96     41.41 o
   2   7   8     2140.34     2499.38     12.92 o
   3   7   8     5332.28     5515.79     37.63 o
   4   7   8      510.68      555.28      9.18 o
   5   7   8     1515.84     1626.80     20.81 o
   6   7   8        3.27        8.70      3.93 o
   7   7   8        0.89        1.42      4.54 o
   0   8   8      640.93      664.05      5.71 o
   1   8   8    13748.69    13904.80     76.05 o
   2   8   8      128.66      133.59      2.04 o
   3   8   8      229.68      257.70      3.87 o
   4   8   8      141.89      127.85      6.17 o
   5   8   8      742.07      786.76     13.06 o
   6   8   8        8.01        7.89      5.07 o
   7   8   8      332.96      354.66     14.94 o
   1   9   8     2896.81     2931.94     15.48 o
   2   9   8     1699.91     1868.96     11.98 o
   3   9   8     1987.36     1935.32     16.70 o
   4   9   8        4.12        5.00      3.68 o
   5   9   8      864.74      800.79     12.65 o
   6   9   8        7.39        4.71      5.06 o
   0  10   8     2030.09     2093.62     18.43 o
   1  10   8       99.79       90.25      2.40 o
   2  10   8      157.91      131.27      4.27 o
   3  10   8      265.45      239.49      4.95 o
   4  10   8      393.85      357.79     11.61 o
   5  10   8      265.81      222.41     12.62 o
   6  10   8        6.92       11.37      4.39 o
   1  11   8        6.62       10.72      2.10 o
   2  11   8      102.00       88.24      3.97 o
   3  11   8     3101.23     3255.69     29.15 o
   4  11   8        6.68       11.19      3.80 o
   5  11   8      198.39      278.10      7.57 o
   6  11   8        0.67        1.29      3.29 o
   0  12   8        2.64       15.99      6.10 o
   1  12   8     3804.43     3665.92     28.13 o
   2  12   8       74.82       66.88      3.63 o
   3  12   8      477.03      501.14      7.54 o
   4  12   8      375.74      347.57      7.92 o
   5  12   8       88.70       93.66      4.41 o
   1  13   8       51.00       49.26      2.92 o
   2  13   8      322.20      342.56      6.51 o
   3  13   8     1453.82     1409.59     14.77 o
   4  13   8        0.07        1.76      3.44 o
   5  13   8      370.23      321.30      6.56 o
   0  14   8       97.40      130.56     14.44 o
   1  14   8      254.83      204.59      4.68 o
   2  14   8       95.72       87.41      4.67 o
   3  14   8       47.50       38.47      3.41 o
   4  14   8        0.05        1.23      2.48 o
   5  14   8       10.83       15.37      4.20 o
   1  15   8      744.36      734.53      8.85 o
   2  15   8       41.43       28.96      3.40 o
   3  15   8     1391.15     1446.08     15.58 o
   4  15   8        0.13        1.19      2.25 o
   0  16   8        8.68       12.04      3.85 o
   1  16   8     2068.74     2102.19     20.97 o
   2  16   8        4.47        7.09      2.73 o
   3  16   8      567.12      576.89      8.37 o
   4  16   8       88.29       77.08      5.78 o
   1  17   8        0.69        2.02      2.40 o
   2  17   8       56.53       50.06      3.58 o
   3  17   8      163.92      172.47      7.74 o
   0  18   8        2.84       31.76     15.18 o
   1  18   8       62.70       75.83      4.10 o
   2  18   8       22.32        5.36      3.13 o
   1   1   9      354.55      403.69      3.06 o
   2   1   9    11979.87    12031.73     63.75 o
   3   1   9      579.48      622.28      4.31 o
   4   1   9     8821.05     9102.60     70.39 o
   5   1   9       33.52       31.43      4.43 o
   6   1   9      107.39       92.14      5.29 o
   7   1   9      170.13      170.84      8.87 o
   0   2   9    27870.66    26496.42    194.83 o
   1   2   9     5891.13     5987.75     27.70 o
   2   2   9     7791.62     7384.84     36.81 o
   3   2   9     1642.51     1783.29     10.30 o
   4   2   9      287.59      318.28      5.65 o
   5   2   9      981.08      883.61     12.68 o
   6   2   9      360.70      361.66      8.22 o
   7   2   9       37.66       31.29      5.50 o
   1   3   9     1144.71     1181.30      5.71 o
   2   3   9    14613.78    14473.50     73.71 o
   3   3   9        6.62       18.16      1.38 o
   4   3   9     4741.20     4742.56     43.21 o
   5   3   9      435.87      463.46     10.07 o
   6   3   9      480.89      477.18      9.31 o
   7   3   9       25.56       56.22     17.78 o
   0   4   9     1218.25     1367.62      9.09 o
   1   4   9       33.24       55.95      1.32 o
   2   4   9      245.49      235.67      2.26 o
   3   4   9     2184.07     2425.43     14.16 o
   4   4   9       88.90       80.21      3.62 o
   5   4   9       83.68      103.37      7.02 o
   6   4   9      121.94       97.64      6.19 o
   7   4   9      112.88      115.80      7.52 o
   1   5   9      864.48     1032.94      5.49 o
   2   5   9    22512.11    22622.45    135.10 o
   3   5   9      666.31      709.13      5.44 o
   4   5   9     2214.87     2274.64     21.16 o
   5   5   9      327.03      355.72      9.57 o
   6   5   9       64.03       97.06      6.62 o
   7   5   9      144.45      149.81      6.87 o
   0   6   9    21151.53    20197.20    148.17 o
   1   6   9     2555.74     3159.70     14.61 o
   2   6   9    15207.70    14746.39     86.46 o
   3   6   9     1007.33      983.73      7.28 o
   4   6   9     1061.80     1046.20     13.67 o
   5   6   9      337.09      319.12      9.21 o
   6   6   9     1339.66     1404.47     22.13 o
   7   6   9        1.37        1.93      4.62 o
   1   7   9      643.43      816.12      4.83 o
   2   7   9     1954.96     1850.11     10.07 o
   3   7   9      207.79      188.18      2.98 o
   4   7   9     3227.40     3080.53     32.27 o
   5   7   9       18.02       36.87      4.32 o
   6   7   9      335.05      323.04      9.23 o
   7   7   9       46.80       52.32      7.03 o
   0   8   9       11.90       34.02      5.09 o
   1   8   9      655.01      690.35      4.74 o
   2   8   9        0.17        8.07      1.30 o
   3   8   9      400.64      427.36      5.59 o
   4   8   9     3865.74     3854.76     41.39 o
   5   8   9       95.39       88.01      4.82 o
   6   8   9       60.10       81.79      5.62 o
   1   9   9        0.81       10.32      1.28 o
   2   9   9     4635.26     4616.19     31.26 o
   3   9   9      243.07      255.17      4.77 o
   4   9   9     1844.20     1863.05     26.66 o
   5   9   9      152.73      158.83      5.76 o
   6   9   9       64.54       99.90      6.69 o
   0  10   9    14917.87    14707.74    141.68 o
   1  10   9        0.61        6.09      1.65 o
   2  10   9     6247.70     6287.58     50.69 o
   3  10   9      240.00      256.44      5.08 o
   4  10   9       43.24       38.66      4.15 o
   5  10   9       15.83       21.18      3.95 o
   6  10   9      223.39      233.98      7.78 o
   1  11   9      270.75      285.52      4.44 o
   2  11   9      322.42      298.56      5.55 o
   3  11   9      293.10      272.19      5.85 o
   4  11   9      496.34      442.65      8.04 o
   5  11   9        0.08        4.67      3.00 o
   6  11   9      126.32      111.67      5.78 o
   0  12   9       17.69       26.33      3.96 o
   1  12   9     1159.01     1120.52     10.71 o
   2  12   9      140.19      157.44      4.56 o
   3  12   9      455.79      365.99      6.46 o
   4  12   9      124.56      114.73      6.64 o
   5  12   9       56.37       40.90      3.95 o
   1  13   9      376.23      338.69      5.44 o
   2  13   9      794.58      807.40      9.14 o
   3  13   9        6.44        8.02      2.77 o
   4  13   9      814.61      869.25     13.73 o
   5  13   9        0.33        4.44      2.74 o
   0  14   9    12575.40    12934.25    155.91 o
   1  14   9      113.09      111.57      4.53 o
   2  14   9      803.88      801.43     10.18 o
   3  14   9        3.98        3.06      2.57 o
   4  14   9      153.79      147.48      5.60 o
   5  14   9       71.31       62.23      5.11 o
   1  15   9       62.92       67.82      3.72 o
   2  15   9      485.34      484.64      7.61 o
   3  15   9       14.57       13.44      3.03 o
   4  15   9      434.56      384.97      7.67 o
   0  16   9        6.05       20.95      3.56 o
   1  16   9      232.65      229.37      6.36 o
   2  16   9      817.96      773.32      9.86 o
   3  16   9      181.63      158.39      4.54 o
   4  16   9        0.34        0.86      3.52 o
   1  17   9        0.05        1.26      2.31 o
   2  17   9       60.09       49.88      3.60 o
   3  17   9       43.28       38.44      3.90 o
   0  18   9     3277.68     3176.08     62.60 o
   1  18   9        4.37        6.66      2.71 o
   2  18   9      272.22      298.14      6.47 o
   0   0  10      501.55      643.91      8.28 o
   1   0  10     3676.02     3350.29     24.55 o
   2   0  10     3418.87     3687.72     25.98 o
   3   0  10       60.08      144.13      3.73 o
   4   0  10      260.26      249.15      5.93 o
   5   0  10       40.18       79.81     21.79 o
   6   0  10     1026.57     1050.55     31.22 o
   7   0  10      367.01      420.22     18.16 o
   1   1  10      829.22      841.50      5.19 o
   2   1  10      477.91      598.95      3.88 o
   3   1  10     2680.86     2487.58     14.19 o
   4   1  10      436.07      461.09      6.54 o
   5   1  10     2323.96     2239.40     25.94 o
   6   1  10      456.58      467.37      9.49 o
   7   1  10       61.51       60.89      7.25 o
   0   2  10     1145.93     1211.38      8.56 o
   1   2  10     1752.49     1717.86      7.86 o
   2   2  10    14022.86    14861.77     79.59 o
   3   2  10      480.11      444.56      3.94 o
   4   2  10        4.97       16.04      2.79 o
   5   2  10       37.61       31.73      4.37 o
   6   2  10      114.64      120.18      5.36 o
   7   2  10      179.61      164.27      8.54 o
   1   3  10     2183.78     2326.59     10.60 o
   2   3  10      697.61      612.10      4.10 o
   3   3  10     3800.88     3724.02     22.25 o
   4   3  10      202.27      236.41      6.37 o
   5   3  10     4338.01     4416.13     51.53 o
   6   3  10      174.01      195.53      6.20 o
   7   3  10      163.88      166.92     14.95 o
   0   4  10     6080.66     5625.07     39.05 o
   1   4  10    15959.06    15210.63     79.27 o
   2   4  10      515.14      530.34      3.96 o
   3   4  10      700.88      630.78      5.32 o
   4   4  10       90.91      104.40      4.28 o
   5   4  10     1132.27     1133.47     16.40 o
   6   4  10        2.27       10.82      4.76 o
   7   4  10      862.32      871.11     15.80 o
   1   5  10    11613.42    11817.61     58.40 o
   2   5  10     5206.53     5358.71     27.89 o
   3   5  10     4867.72     4677.88     27.75 o
   4   5  10      995.34     1024.29     11.59 o
   5   5  10      181.41      153.37      7.38 o
   6   5  10      190.22      210.03      9.05 o
   7   5  10       67.00       62.57      5.71 o
   0   6  10     1122.43     1242.21      9.10 o
   1   6  10       23.82       26.55      1.19 o
   2   6  10       62.42       82.89      2.04 o
   3   6  10      198.32      241.57      3.30 o
   4   6  10     1814.62     1692.46     17.37 o
   5   6  10        0.18       19.01      6.90 o
   6   6  10        0.14        2.87      4.32 o
   7   6  10       61.30       46.44      4.98 o
   1   7  10      177.10      138.37      1.84 o
   2   7  10        1.01        8.70      1.34 o
   3   7  10     1484.68     1478.80     11.72 o
   4   7  10     1433.80     1470.78     18.61 o
   5   7  10       61.80       98.46      6.49 o
   6   7  10      302.90      318.37      9.59 o
   7   7  10        4.18        5.16      4.89 o
   0   8  10     8067.28     8932.77     62.83 o
   1   8  10    10334.92    10549.59     57.23 o
   2   8  10     1257.59     1201.81      7.54 o
   3   8  10     1117.21     1053.15     10.23 o
   4   8  10      777.93      725.52     12.21 o
   5   8  10      180.08      169.79      6.18 o
   6   8  10       93.79       80.33      5.54 o
   1   9  10     1027.74     1016.63      6.80 o
   2   9  10        8.80       15.36      2.28 o
   3   9  10     1904.21     1844.13     15.87 o
   4   9  10      433.34      398.24      8.53 o
   5   9  10     1528.37     1417.55     18.61 o
   6   9  10        5.78        2.10      3.80 o
   0  10  10     1283.68     1348.28     13.51 o
   1  10  10       87.20      114.51      2.90 o
   2  10  10       49.79       47.57      3.40 o
   3  10  10       43.37       39.32      3.13 o
   4  10  10      558.38      594.78     10.25 o
   5  10  10       68.27       82.42      4.68 o
   6  10  10       18.07       10.19      4.26 o
   1  11  10     3346.36     3300.63     25.42 o
   2  11  10      421.32      475.45      6.91 o
   3  11  10     2096.04     2127.88     20.60 o
   4  11  10        1.62       14.97      4.31 o
   5  11  10      421.82      491.10      8.71 o
   6  11  10        0.27        1.47      3.44 o
   0  12  10     2295.80     2211.53     25.88 o
   1  12  10     9681.97    10043.74     82.53 o
   2  12  10     1709.61     1677.23     15.29 o
   3  12  10     1032.61     1001.90     11.54 o
   4  12  10      129.67      108.92      5.89 o
   5  12  10       11.65       16.91      3.11 o
   1  13  10      168.75      205.02      4.88 o
   2  13  10      424.82      385.28      6.40 o
   3  13  10      795.30      767.16      9.23 o
   4  13  10       56.31       63.59      5.14 o
   5  13  10      319.88      270.34      6.93 o
   0  14  10      245.26      252.26      8.42 o
   1  14  10      425.90      453.28      7.21 o
   2  14  10       54.93       72.65      3.99 o
   3  14  10        6.60       15.33      2.88 o
   4  14  10       35.00       14.94      3.32 o
   5  14  10        6.85        4.81      3.84 o
   1  15  10      221.15      209.84      5.76 o
   2  15  10       62.85       80.39      4.19 o
   3  15  10      475.71      533.26      8.50 o
   4  15  10      169.37      182.48      6.11 o
   0  16  10       97.21      102.07      4.82 o
   1  16  10     1530.36     1554.95     17.20 o
   2  16  10      122.91       93.67      4.16 o
   3  16  10      362.67      322.08      7.24 o
   1  17  10        8.08        6.69      2.77 o
   2  17  10      178.57      181.82      4.70 o
   3  17  10      155.93      168.87      6.11 o
   0  18  10      275.51      291.63     12.92 o
   1  18  10        3.12        3.81      2.41 o
   2  18  10        5.11        3.61      3.14 o
   1   1  11    16695.44    16574.61     90.04 o
   2   1  11     8496.42     8922.32     45.87 o
   3   1  11      383.16      327.24      3.47 o
   4   1  11     2839.06     2731.79     24.91 o
   5   1  11      171.37      159.32      6.35 o
   6   1  11       23.31       19.61      4.75 o
   7   1  11        9.86        6.42      5.32 o
   0   2  11    31870.71    30247.86    247.10 o
   1   2  11     1017.17      869.43      4.59 o
   2   2  11     4706.74     4673.19     22.91 o
   3   2  11     3772.81     3726.29     22.14 o
   4   2  11       74.26       77.35      4.59 o
   5   2  11      165.53      135.63      5.35 o
   6   2  11      302.65      309.20      8.19 o
   7   2  11      231.71      270.75      9.83 o
   1   3  11      967.51     1127.35      5.87 o
   2   3  11     2989.52     3069.82     15.25 o
   3   3  11     2502.11     2507.47     15.46 o
   4   3  11     3079.30     2872.50     29.13 o
   5   3  11      846.82      896.92     12.90 o
   6   3  11       11.55       12.96      3.64 o
   7   3  11      242.32      247.32     12.32 o
   0   4  11     9491.94     9865.13     70.81 o
   1   4  11       63.29       71.36      1.94 o
   2   4  11     4779.78     4965.90     25.52 o
   3   4  11      410.86      356.77      5.37 o
   4   4  11       31.22       30.18      4.21 o
   5   4  11       18.46       17.26      4.01 o
   6   4  11      147.60      160.86      7.08 o
   7   4  11       44.45       45.58      5.27 o
   1   5  11      281.63      263.55      2.48 o
   2   5  11     8683.57     8794.95     47.34 o
   3   5  11     2533.20     2569.33     18.32 o
   4   5  11      456.06      449.73      7.21 o
   5   5  11      341.70      400.34     10.79 o
   6   5  11       59.69       72.13      5.66 o
   7   5  11        0.26        0.38      2.95 o
   0   6  11    23077.62    22807.54    171.18 o
   1   6  11     3717.13     3526.98     17.71 o
   2   6  11     6899.27     6968.38     37.74 o
   3   6  11      131.01      115.97      3.31 o
   4   6  11      462.46      477.65      8.29 o
   5   6  11      214.12      248.26     17.04 o
   6   6  11      725.96      692.25     12.05 o
   7   6  11       19.77       21.59      8.14 o
   1   7  11      243.04      287.11      2.56 o
   2   7  11     2840.74     2879.57     15.50 o
   3   7  11      109.93      119.86      3.60 o
   4   7  11     5681.07     5621.30     93.03 o
   5   7  11     1412.60     1403.54     21.09 o
   6   7  11       27.07       20.98      4.97 o
   0   8  11      762.93      896.92      6.99 o
   1   8  11       17.83       21.93      1.62 o
   2   8  11      373.94      334.64      3.82 o
   3   8  11        2.48        2.94      2.07 o
   4   8  11       23.14       21.59      4.76 o
   5   8  11      309.04      281.89      7.28 o
   6   8  11       43.25       53.04      5.00 o
   1   9  11       63.98       56.97      2.20 o
   2   9  11     3423.23     3493.52     26.38 o
   3   9  11        1.58        5.92      2.68 o
   4   9  11     1190.80     1271.43     16.16 o
   5   9  11     1059.52     1125.23     16.40 o
   6   9  11      129.63      155.84      6.21 o
   0  10  11     5494.43     5421.12     50.32 o
   1  10  11     2188.51     2034.99     16.08 o
   2  10  11     1625.65     1609.81     14.23 o
   3  10  11      226.06      221.00      5.15 o
   4  10  11      151.66      165.52      5.85 o
   5  10  11        5.39        4.48      2.96 o
   6  10  11      372.41      387.93      9.59 o
   1  11  11      192.19      197.45      4.89 o
   2  11  11     2395.22     2449.00     22.13 o
   3  11  11        6.41        4.99      2.67 o
   4  11  11     1260.55     1128.50     15.61 o
   5  11  11        5.24       11.77      3.26 o
   6  11  11       38.16       24.39      5.78 o
   0  12  11       83.05       76.74      5.12 o
   1  12  11        8.65        7.72      3.00 o
   2  12  11      401.77      354.90      6.23 o
   3  12  11      245.37      214.97      5.17 o
   4  12  11      245.77      233.08      7.76 o
   5  12  11       19.24       12.56      3.50 o
   1  13  11      199.00      226.08      5.40 o
   2  13  11     1368.11     1340.17     13.02 o
   3  13  11       22.35       12.29      2.95 o
   4  13  11      458.35      483.27     10.43 o
   5  13  11       74.30       96.49      6.75 o
   0  14  11     3088.28     2874.64     34.73 o
   1  14  11     1399.38     1353.29     13.35 o
   2  14  11     2245.57     2173.66     20.68 o
   3  14  11       36.68       31.35      3.19 o
   4  14  11      115.48      112.88      6.38 o
   1  15  11       17.84       19.67      3.37 o
   2  15  11      586.13      601.27      8.72 o
   3  15  11      245.96      206.73      5.53 o
   4  15  11      392.99      367.18      9.47 o
   0  16  11       12.51       18.37      3.83 o
   1  16  11       63.12       76.62      3.92 o
   2  16  11        0.42        2.02      2.48 o
   3  16  11      139.42      156.58      4.71 o
   1  17  11      223.25      247.92      5.50 o
   2  17  11      111.48       98.84      4.22 o
   0  18  11     2656.33     2739.52     47.48 o
   1  18  11      252.82      270.62      6.02 o
   0   0  12    31504.86    29797.43    333.58 o
   1   0  12     2416.28     2311.07     16.28 o
   2   0  12     3341.84     3091.39     22.60 o
   3   0  12     1622.25     1672.89     30.29 o
   4   0  12     1722.93     1752.00     24.86 o
   5   0  12        8.48        7.81      6.14 o
   6   0  12        8.52       -1.20      5.33 o
   7   0  12      700.38      694.67     30.37 o
   1   1  12     2857.43     2988.80     15.05 o
   2   1  12       95.10       72.46      2.43 o
   3   1  12     5533.08     5627.94     34.01 o
   4   1  12     1573.75     1567.90     14.76 o
   5   1  12      335.00      324.59      7.28 o
   6   1  12      459.43      516.95     11.96 o
   7   1  12        6.41        0.24      4.19 o
   0   2  12      503.30      441.94      5.30 o
   1   2  12      976.54     1144.12      6.09 o
   2   2  12      655.58      710.24      4.80 o
   3   2  12      747.93      797.31      6.39 o
   4   2  12      710.03      662.33      9.01 o
   5   2  12       57.52       59.02      5.35 o
   6   2  12       48.38       51.93      5.32 o
   7   2  12       25.51       16.83      5.14 o
   1   3  12    10994.28    11107.16     62.27 o
   2   3  12     1197.81     1172.09      6.97 o
   3   3  12     5502.40     5605.88     35.76 o
   4   3  12      756.17      784.32     11.51 o
   5   3  12       70.23       90.27      8.97 o
   6   3  12      654.34      712.34     12.08 o
   7   3  12        4.32        3.04      3.63 o
   0   4  12    29798.21    28820.80    214.18 o
   1   4  12     6169.10     6202.89     29.69 o
   2   4  12      193.87      277.96      3.64 o
   3   4  12      820.01      864.78      7.40 o
   4   4  12      211.30      215.68      6.38 o
   5   4  12      195.99      196.27      6.62 o
   6   4  12      104.21      122.35      6.59 o
   7   4  12      105.68       95.03      6.39 o
   1   5  12      375.06      320.00      2.63 o
   2   5  12      244.60      207.27      2.55 o
   3   5  12      116.51       79.87      3.08 o
   4   5  12     1068.89     1058.91     13.07 o
   5   5  12     2323.09     2235.83     27.81 o
   6   5  12        2.03        9.54      4.14 o
   7   5  12       34.96       22.45      5.82 o
   0   6  12       55.92       78.49      2.16 o
   1   6  12      388.21      433.90      3.08 o
   2   6  12      107.59      106.72      2.03 o
   3   6  12      580.17      658.85      7.40 o
   4   6  12       63.98       83.86      5.96 o
   5   6  12       84.96       94.48      6.87 o
   6   6  12       15.47       10.61      4.22 o
   7   6  12        2.54        6.57      7.33 o
   1   7  12      676.05      635.74      6.38 o
   2   7  12      859.70      849.79      5.78 o
   3   7  12     3540.08     3476.38     29.55 o
   4   7  12       68.30       55.72      4.44 o
   5   7  12      592.87      648.01     12.46 o
   6   7  12      306.65      339.96      8.52 o
   0   8  12      392.36      321.74      5.08 o
   1   8  12     7597.90     7512.41     41.01 o
   2   8  12     2004.01     1868.03     13.32 o
   3   8  12      563.61      559.81      7.54 o
   4   8  12       37.50       52.05      4.39 o
   5   8  12      141.53      164.51     11.49 o
   6   8  12      166.23      197.09      6.63 o
   1   9  12       30.04       36.57      2.21 o
   2   9  12     1744.53     1650.11     14.30 o
   3   9  12     1246.42     1235.80     13.38 o
   4   9  12      397.25      415.26      9.53 o
   5   9  12      509.14      450.69      9.23 o
   6   9  12       73.18       85.92      6.56 o
   0  10  12       17.72       33.39      3.39 o
   1  10  12      596.64      635.48      7.01 o
   2  10  12      744.33      743.27      8.57 o
   3  10  12      112.64      102.10      4.65 o
   4  10  12      244.65      295.65      8.69 o
   5  10  12        7.27        6.52      2.95 o
   6  10  12       38.92       46.51      5.23 o
   1  11  12       19.11       45.15      3.67 o
   2  11  12     2148.58     2260.37     20.10 o
   3  11  12     1967.41     1946.25     19.64 o
   4  11  12        7.83        4.84      3.66 o
   5  11  12      201.45      220.45      6.77 o
   0  12  12     2424.88     2313.33     30.59 o
   1  12  12     2429.74     2386.52     20.90 o
   2  12  12     2515.68     2526.94     21.71 o
   3  12  12      169.33      188.82      5.32 o
   4  12  12      583.25      552.50     11.06 o
   5  12  12      326.15      314.35      7.22 o
   1  13  12     1533.26     1585.81     15.23 o
   2  13  12      117.80      116.79      4.36 o
   3  13  12       15.73       22.41      2.96 o
   4  13  12      832.71      827.72     14.02 o
   5  13  12      348.24      292.47      8.07 o
   0  14  12       44.89       43.77      5.38 o
   1  14  12      331.99      321.48      5.87 o
   2  14  12       11.29       15.83      3.27 o
   3  14  12       16.82       11.02      2.51 o
   4  14  12       13.67       15.77      4.22 o
   1  15  12        2.04        5.80      2.79 o
   2  15  12       16.54       18.53      3.03 o
   3  15  12      438.20      441.88      7.42 o
   4  15  12      460.98      500.83     10.31 o
   0  16  12      125.02      148.26      6.33 o
   1  16  12     1519.45     1505.76     14.86 o
   2  16  12     1523.97     1514.36     15.87 o
   3  16  12        2.06        2.38      2.21 o
   1  17  12        0.56        1.54      2.32 o
   2  17  12       69.82       62.68      3.59 o
   0  18  12      149.09      144.58      9.66 o
   1  18  12        3.72        1.23      2.69 o
   1   1  13       39.62       44.11      1.61 o
   2   1  13     3011.31     3096.31     18.91 o
   3   1  13     2363.36     2366.91     15.57 o
   4   1  13     3347.55     3210.79     30.31 o
   5   1  13      118.81      151.20      6.04 o
   6   1  13       56.82       67.34      5.73 o
   7   1  13       34.07       42.68      6.47 o
   0   2  13    10531.77    10330.61     70.10 o
   1   2  13    12893.85    12149.49     63.40 o
   2   2  13    30382.05    31186.59    195.79 o
   3   2  13      210.09      193.54      3.32 o
   4   2  13       53.72       46.94      4.09 o
   5   2  13      249.52      279.27      7.12 o
   6   2  13      571.37      513.57     10.68 o
   7   2  13       75.63       98.82      7.04 o
   1   3  13      930.46      844.36      5.05 o
   2   3  13     6685.13     6978.01     39.58 o
   3   3  13     1476.21     1457.72     10.26 o
   4   3  13     1118.49      976.38     11.82 o
   5   3  13      585.80      641.03      9.76 o
   6   3  13        0.38        1.61      3.52 o
   7   3  13        0.49       -1.33      7.22 o
   0   4  13      387.37      328.88      3.24 o
   1   4  13       65.17       48.21      1.22 o
   2   4  13       28.83       43.32      1.94 o
   3   4  13      825.22      851.85      8.10 o
   4   4  13       65.31       85.22      5.88 o
   5   4  13        0.16        1.63      3.16 o
   6   4  13       10.49       15.80      3.62 o
   7   4  13       25.25       14.19      6.19 o
   1   5  13      145.05      129.88      1.89 o
   2   5  13      481.09      443.62      3.98 o
   3   5  13      408.56      420.97      5.72 o
   4   5  13     7430.23     7624.28     82.10 o
   5   5  13      992.05     1020.86     15.15 o
   6   5  13        6.31       11.31      3.86 o
   7   5  13        0.64        0.88      4.34 o
   0   6  13     2757.24     2565.31     16.75 o
   1   6  13     8455.59     8455.16     43.41 o
   2   6  13     1015.95     1008.22      6.46 o
   3   6  13     2216.01     2239.68     20.10 o
   4   6  13     2766.81     2725.18     27.12 o
   5   6  13       45.98      100.14     12.88 o
   6   6  13      143.01      148.57      6.67 o
   1   7  13      506.49      426.35      3.55 o
   2   7  13     4768.37     4814.32     31.32 o
   3   7  13     3030.18     2938.25     25.67 o
   4   7  13       38.76       27.52      4.49 o
   5   7  13       68.21      126.18     15.80 o
   6   7  13        8.63       17.57      3.94 o
   0   8  13      570.42      640.00      6.29 o
   1   8  13        4.77       17.90      1.92 o
   2   8  13      702.26      628.11      6.69 o
   3   8  13      210.98      226.23      6.02 o
   4   8  13      314.68      301.14      7.19 o
   5   8  13       28.29       38.98      5.18 o
   6   8  13       43.51       30.83      4.86 o
   1   9  13     1397.09     1415.64     11.99 o
   2   9  13     1163.60     1094.18     10.35 o
   3   9  13     1476.34     1561.11     16.15 o
   4   9  13     1618.76     1708.43     21.14 o
   5   9  13      293.77      340.91      8.17 o
   6   9  13       91.52       65.97      4.38 o
   0  10  13     8203.06     8607.55     92.71 o
   1  10  13     4126.37     3891.26     29.98 o
   2  10  13      219.09      252.02      5.25 o
   3  10  13     1527.92     1475.64     16.70 o
   4  10  13      798.22      749.30     12.29 o
   5  10  13       29.50       32.32      3.60 o
   6  10  13      404.42      382.88     10.04 o
   1  11  13       26.09       30.30      3.23 o
   2  11  13     1784.88     1801.44     16.80 o
   3  11  13     1485.39     1413.23     16.63 o
   4  11  13      742.89      647.78     11.98 o
   5  11  13      533.26      525.31      9.24 o
   0  12  13       12.23       27.40      5.64 o
   1  12  13      509.68      507.22      7.34 o
   2  12  13       20.81       22.94      3.10 o
   3  12  13       68.05       59.21      4.48 o
   4  12  13        5.70        9.74      4.24 o
   5  12  13        0.30        1.33      3.18 o
   1  13  13       83.49       96.14      4.35 o
   2  13  13     1089.05     1005.26     11.00 o
   3  13  13      234.06      272.63      6.63 o
   4  13  13      209.68      215.23      7.93 o
   5  13  13      268.26      304.89      7.04 o
   0  14  13     2057.89     1997.02     28.25 o
   1  14  13     1767.82     1753.85     16.95 o
   2  14  13      315.36      314.09      6.27 o
   3  14  13       11.46       13.22      3.01 o
   4  14  13        8.60        8.59      3.80 o
   1  15  13      265.96      234.61      5.54 o
   2  15  13      121.05      135.18      4.36 o
   3  15  13      333.29      331.96      6.04 o
   4  15  13      432.42      400.21      8.48 o
   0  16  13       15.15       30.38      4.57 o
   1  16  13       65.09       44.00      3.30 o
   2  16  13      287.22      273.05      5.35 o
   3  16  13       62.81       70.88      4.74 o
   1  17  13      156.61      150.89      4.03 o
   2  17  13      663.33      665.38      9.26 o
   0  18  13      990.47     1007.27     21.83 o
   0   0  14    16457.45    15634.51    175.77 o
   1   0  14     4884.69     5260.40     35.28 o
   2   0  14    18404.03    18572.36    159.60 o
   3   0  14       59.32       67.60      4.49 o
   4   0  14      427.37      438.19     10.70 o
   5   0  14      854.44      753.55     17.09 o
   6   0  14      702.09      756.63     20.26 o
   7   0  14      217.27      187.69     15.92 o
   1   1  14     1936.36     2228.90     10.72 o
   2   1  14     5764.33     5742.82     32.90 o
   3   1  14     1168.66     1106.02      8.60 o
   4   1  14     1047.30     1042.70     13.32 o
   5   1  14      563.26      495.13      8.77 o
   6   1  14       47.87       71.09      6.10 o
   7   1  14        4.24        4.35      4.86 o
   0   2  14     1851.03     1879.48     12.28 o
   1   2  14     1493.54     1561.96      8.76 o
   2   2  14     2714.48     2857.50     15.23 o
   3   2  14        6.77        6.19      1.88 o
   4   2  14        7.86       20.75      3.49 o
   5   2  14      143.67      159.36     10.87 o
   6   2  14       76.21       76.76      5.75 o
   7   2  14       38.07       38.50      5.65 o
   1   3  14      927.06      982.57      6.89 o
   2   3  14        6.64       22.90      2.30 o
   3   3  14     3963.06     3948.39     29.74 o
   4   3  14     1690.92     1756.93     18.37 o
   5   3  14        3.95       26.50      6.11 o
   6   3  14       17.26       31.61      5.23 o
   7   3  14        0.09        0.69      4.68 o
   0   4  14     1957.64     1634.88     15.42 o
   1   4  14     2987.72     2959.05     14.48 o
   2   4  14     8451.46     8760.57     50.73 o
   3   4  14       29.73       47.64      3.01 o
   4   4  14     1444.37     1463.50     17.95 o
   5   4  14       22.90       13.57      4.06 o
   6   4  14        2.62        8.39      3.93 o
   7   4  14       70.88       56.21      8.05 o
   1   5  14      316.75      285.87      2.75 o
   2   5  14     1249.45     1145.38      7.59 o
   3   5  14     5016.55     5260.07     43.97 o
   4   5  14      712.38      693.43     12.96 o
   5   5  14      930.80      845.58     12.71 o
   6   5  14     1200.31     1225.93     17.72 o
   7   5  14       29.13       27.39      7.16 o
   0   6  14     1548.91     1574.07     11.49 o
   1   6  14       82.74       83.42      1.81 o
   2   6  14      435.55      478.23      4.61 o
   3   6  14       72.85       81.39      4.33 o
   4   6  14     1776.41     1843.52     23.32 o
   5   6  14      245.33      279.01     22.09 o
   6   6  14        3.13        8.14      3.64 o
   1   7  14     1412.44     1498.09      8.66 o
   2   7  14     3446.87     3419.52     25.65 o
   3   7  14     3942.46     3889.46     32.68 o
   4   7  14     4548.76     4785.59     47.06 o
   5   7  14      308.94      317.57      8.73 o
   6   7  14       18.13       36.08      4.14 o
   0   8  14     8411.51     8155.95     70.45 o
   1   8  14     1934.84     1886.79     13.73 o
   2   8  14     3244.12     3138.17     25.21 o
   3   8  14     2190.30     2133.78     21.38 o
   4   8  14        0.23        3.79      3.37 o
   5   8  14      414.08      392.23      9.65 o
   6   8  14      261.25      275.92      6.59 o
   1   9  14      623.21      659.62      7.37 o
   2   9  14     1161.12     1118.53     11.23 o
   3   9  14      573.53      575.40      8.93 o
   4   9  14      412.10      418.95      9.06 o
   5   9  14      103.75       77.22      5.93 o
   6   9  14      507.57      486.46      9.87 o
   0  10  14     1741.15     1850.31     22.68 o
   1  10  14       16.30       18.88      3.02 o
   2  10  14      408.15      398.04      6.29 o
   3  10  14      849.68      910.80     12.11 o
   4  10  14      366.88      329.01      8.74 o
   5  10  14       12.08       10.90      3.45 o
   6  10  14        1.22        0.29      3.28 o
   1  11  14        4.51        5.17      2.66 o
   2  11  14       22.81       24.96      3.12 o
   3  11  14      429.28      420.52      7.95 o
   4  11  14      834.52      941.06     16.53 o
   5  11  14        4.49        1.29      2.83 o
   0  12  14     3722.91     3725.39     48.31 o
   1  12  14     1984.09     1925.29     17.46 o
   2  12  14       85.84      118.08      4.07 o
   3  12  14       45.59       46.18      4.19 o
   4  12  14        4.28       37.53     12.20 o
   5  12  14      252.60      227.99      7.06 o
   1  13  14        0.65        2.78      2.29 o
   2  13  14       32.10       33.55      3.12 o
   3  13  14      476.06      430.53      7.62 o
   4  13  14      423.45      402.96      9.60 o
   5  13  14        0.85        3.94      3.78 o
   0  14  14      312.57      283.34      9.22 o
   1  14  14       10.80       13.70      3.34 o
   2  14  14      615.76      585.90      7.33 o
   3  14  14       24.42       26.92      3.13 o
   4  14  14       23.36       18.55      4.06 o
   1  15  14       65.36       64.95      3.92 o
   2  15  14      232.18      270.32      5.50 o
   3  15  14      187.36      179.18      6.69 o
   4  15  14      253.30      310.85      7.65 o
   0  16  14     2126.27     2247.11     31.20 o
   1  16  14      221.02      216.80      4.96 o
   2  16  14      483.15      481.83      7.05 o
   3  16  14      213.11      188.02      6.06 o
   1  17  14      337.53      317.52      5.98 o
   2  17  14      478.56      475.67      9.13 o
   1   1  15        3.43       16.21      1.46 o
   2   1  15      911.47      833.53      5.73 o
   3   1  15     2835.30     2748.40     21.70 o
   4   1  15      214.33      170.20      5.61 o
   5   1  15     1733.74     1825.73     20.77 o
   6   1  15        0.60        5.87      4.07 o
   7   1  15      239.57      242.91      9.35 o
   0   2  15     1191.08     1340.83      9.00 o
   1   2  15    24169.77    23878.15    137.27 o
   2   2  15       56.15       66.51      2.03 o
   3   2  15     1727.96     1747.88     14.81 o
   4   2  15      663.29      677.36     10.06 o
   5   2  15     1139.79     1083.66     14.15 o
   6   2  15      380.97      330.01      8.44 o
   7   2  15      116.45      134.49     13.08 o
   1   3  15      197.12      152.63      2.29 o
   2   3  15     2882.20     2959.69     16.78 o
   3   3  15     8841.59     9141.45     79.03 o
   4   3  15     2623.63     2509.97     24.80 o
   5   3  15     1105.56     1059.74     14.39 o
   6   3  15        7.06       11.69      4.61 o
   7   3  15       23.33       19.03      6.29 o
   0   4  15      695.92      751.39      6.59 o
   1   4  15     1804.36     1883.85     10.31 o
   2   4  15     1037.80     1192.40      7.84 o
   3   4  15     1795.46     1753.32     15.84 o
   4   4  15       65.94       81.34      5.32 o
   5   4  15        0.36        4.13      3.25 o
   6   4  15       39.70       34.38      5.10 o
   7   4  15        0.40        0.34      4.20 o
   1   5  15      241.16      215.50      2.28 o
   2   5  15     3323.11     3419.08     19.45 o
   3   5  15     4305.64     4246.80     36.09 o
   4   5  15     1114.16     1114.59     20.91 o
   5   5  15      862.13      975.81     13.29 o
   6   5  15        0.07        1.63      3.03 o
   0   6  15     2508.75     2791.23     19.77 o
   1   6  15    11132.90    11219.69     63.40 o
   2   6  15       62.69       81.21      5.13 o
   3   6  15      660.97      702.66      8.60 o
   4   6  15        1.17        2.68      3.11 o
   5   6  15      371.00      377.94      9.01 o
   6   6  15      108.01       89.49      5.27 o
   1   7  15     1443.75     1412.50     10.01 o
   2   7  15     1213.63     1192.11     11.42 o
   3   7  15     2960.73     2875.96     26.46 o
   4   7  15      208.36      173.91      5.28 o
   5   7  15      110.89      108.97      6.82 o
   6   7  15        4.59        7.07      3.04 o
   0   8  15       64.47       71.60      3.28 o
   1   8  15       74.66       68.71      2.73 o
   2   8  15      331.87      304.94      5.91 o
   3   8  15       25.95       28.57      4.34 o
   4   8  15      754.60      780.71     12.22 o
   5   8  15        0.07        2.12      3.58 o
   6   8  15       89.45       78.09      5.09 o
   1   9  15      547.05      523.56      6.54 o
   2   9  15     3537.68     3364.93     28.67 o
   3   9  15     1922.57     1907.36     19.53 o
   4   9  15        8.64       12.14      3.91 o
   5   9  15      311.16      367.21      9.20 o
   6   9  15        0.72        1.47      3.06 o
   0  10  15     2334.99     2310.65     28.44 o
   1  10  15     9337.23     9542.54     80.72 o
   2  10  15     3135.45     3145.81     27.49 o
   3  10  15     1903.73     1866.73     20.34 o
   4  10  15      100.74       92.38      5.15 o
   5  10  15      171.74      164.92      6.02 o
   1  11  15      947.22      856.31     10.20 o
   2  11  15      367.54      373.05      6.20 o
   3  11  15     1485.75     1421.42     15.58 o
   4  11  15      157.23      138.93      6.91 o
   5  11  15       60.13       71.26      4.46 o
   0  12  15      137.23      138.47      7.37 o
   1  12  15      225.81      222.66      5.27 o
   2  12  15      191.01      211.22      5.06 o
   3  12  15      212.86      222.25      5.72 o
   4  12  15        3.28       11.28      3.95 o
   5  12  15       35.93       53.80      4.46 o
   1  13  15      251.40      247.02      5.25 o
   2  13  15      121.56      111.69      3.97 o
   3  13  15     1076.21     1071.98     12.62 o
   4  13  15       14.31       26.51      4.31 o
   0  14  15     1184.57     1188.35     18.85 o
   1  14  15     1586.68     1628.55     17.02 o
   2  14  15       89.19       81.62      3.54 o
   3  14  15      546.38      541.21      8.05 o
   4  14  15      195.30      182.37      6.09 o
   1  15  15      285.24      309.00      5.82 o
   2  15  15       27.03       21.12      2.73 o
   3  15  15      550.26      535.66      7.90 o
   0  16  15        7.84        3.06      3.94 o
   1  16  15        4.43        6.39      2.38 o
   2  16  15      367.49      297.70      5.24 o
   3  16  15       42.08       26.13      4.76 o
   1  17  15      116.78      117.31      4.22 o
   2  17  15        6.97        5.93      5.01 o
   0   0  16    28615.64    28298.23    334.37 o
   1   0  16     3404.61     3648.00     25.32 o
   2   0  16     6464.39     6497.38     55.00 o
   3   0  16       18.64       37.69      5.73 o
   4   0  16      251.66      298.89      9.92 o
   5   0  16      397.74      385.03     12.12 o
   6   0  16      513.68      501.18     16.67 o
   7   0  16       10.41        2.32      5.85 o
   1   1  16      619.13      725.91      4.24 o
   2   1  16     3738.27     3432.16     19.08 o
   3   1  16      331.51      296.07      6.12 o
   4   1  16     1586.24     1593.79     17.59 o
   5   1  16        8.19       27.62      4.27 o
   6   1  16      382.51      373.57      9.89 o
   7   1  16       41.72       52.28      6.10 o
   0   2  16        4.28       10.09      1.69 o
   1   2  16       50.07       44.44      1.54 o
   2   2  16     2394.73     2456.76     14.22 o
   3   2  16       31.90       40.75      3.13 o
   4   2  16      609.18      598.87     10.29 o
   5   2  16       25.42       16.15      3.89 o
   6   2  16       18.52       16.90      4.68 o
   7   2  16        0.11        0.63      4.99 o
   1   3  16      183.03      193.84      2.88 o
   2   3  16     8437.35     8510.02     49.95 o
   3   3  16       19.36       22.27      3.17 o
   4   3  16      897.57      941.59     12.42 o
   5   3  16       39.66       29.76      4.36 o
   6   3  16      463.98      501.47     10.63 o
   7   3  16       68.09       71.05      7.67 o
   0   4  16    19118.32    18405.82    147.57 o
   1   4  16      414.47      441.58      4.60 o
   2   4  16     6001.43     5961.74     34.46 o
   3   4  16     1280.39     1349.31     13.87 o
   4   4  16      279.59      307.77      7.16 o
   5   4  16      141.45      125.26      5.31 o
   6   4  16      330.74      328.66     12.67 o
   1   5  16      415.61      415.61      3.62 o
   2   5  16      819.33      736.69      6.33 o
   3   5  16      571.27      556.09      7.92 o
   4   5  16     4844.08     4791.99     49.77 o
   5   5  16       48.78       32.20      4.20 o
   6   5  16      791.91      745.56     13.66 o
   0   6  16      714.41      840.09      7.61 o
   1   6  16      180.78      194.14      3.04 o
   2   6  16       26.26       26.92      2.56 o
   3   6  16      750.42      646.46      8.74 o
   4   6  16      186.17      176.66      9.90 o
   5   6  16       40.55       35.49      4.47 o
   6   6  16       42.75       33.95      4.07 o
   1   7  16       77.31       95.84      8.01 o
   2   7  16      866.78      835.90      8.86 o
   3   7  16      254.78      216.14      5.82 o
   4   7  16     2569.53     2664.50     26.56 o
   5   7  16       71.08       62.47      5.38 o
   6   7  16      453.13      476.87      8.17 o
   0   8  16    12309.96    12313.73    136.92 o
   1   8  16        5.23       15.12      2.76 o
   2   8  16     2627.44     2688.25     24.44 o
   3   8  16      317.62      343.09      7.72 o
   4   8  16       52.90       57.42      4.55 o
   5   8  16      375.99      376.18      9.15 o
   6   8  16      105.16      106.36      4.74 o
   1   9  16      445.26      481.62      6.45 o
   2   9  16       10.79       16.42      3.01 o
   3   9  16      446.69      422.91      8.20 o
   4   9  16      937.75      906.07     12.49 o
   5   9  16       50.24       70.07      6.63 o
   6   9  16       44.42       42.47      4.71 o
   0  10  16      110.24      117.41      6.54 o
   1  10  16      367.40      316.87      5.91 o
   2  10  16     1490.42     1475.93     14.89 o
   3  10  16        8.12       34.56      6.30 o
   4  10  16      211.96      218.45      7.23 o
   5  10  16        6.77        9.83      3.69 o
   1  11  16      585.24      598.15      8.55 o
   2  11  16       44.64       59.81      3.80 o
   3  11  16        2.59        3.70      3.14 o
   4  11  16      843.64      915.77     15.05 o
   5  11  16        9.76        5.21      2.66 o
   0  12  16     1598.62     1624.31     21.69 o
   1  12  16      244.77      213.23      5.38 o
   2  12  16     3087.59     2982.71     32.81 o
   3  12  16       11.04       19.61      3.30 o
   4  12  16       19.58       30.96      5.53 o
   5  12  16       29.88       25.65      4.41 o
   1  13  16       28.72       34.34      3.25 o
   2  13  16     1320.55     1212.49     13.52 o
   3  13  16      124.55      120.03      4.69 o
   4  13  16      167.76      166.72      6.08 o
   0  14  16      101.15      117.42      7.19 o
   1  14  16        3.52        3.68      2.70 o
   2  14  16       36.73       25.92      2.78 o
   3  14  16       69.25       88.94      5.67 o
   4  14  16       54.34       56.31      4.26 o
   1  15  16      100.89       84.67      3.94 o
   2  15  16      551.57      567.93      7.44 o
   3  15  16       19.39       10.45      2.55 o
   0  16  16      744.68      687.06     19.95 o
   1  16  16       49.60       34.16      3.20 o
   2  16  16      384.18      393.70      9.08 o
   1  17  16       74.27       76.40      4.16 o
   1   1  17      250.34      175.91      2.17 o
   2   1  17     2241.30     2328.06     13.23 o
   3   1  17     7277.05     7436.01     70.95 o
   4   1  17      364.04      390.86      7.98 o
   5   1  17     1866.46     1816.11     21.81 o
   6   1  17      567.37      544.81     11.80 o
   7   1  17        3.78        1.61      4.48 o
   0   2  17     3103.15     3121.32     22.05 o
   1   2  17    15715.08    15557.53     86.82 o
   2   2  17     1027.65     1046.13      6.89 o
   3   2  17     2240.32     2204.95     19.94 o
   4   2  17       26.88       40.60      6.49 o
   5   2  17      541.73      575.25     10.19 o
   6   2  17      224.65      167.21      6.88 o
   1   3  17      385.87      361.33      3.09 o
   2   3  17      319.99      307.53      3.87 o
   3   3  17     5379.85     5317.58     45.42 o
   4   3  17      124.14       91.79      5.26 o
   5   3  17      417.76      429.72      9.09 o
   6   3  17        6.62        9.59      3.38 o
   0   4  17     2289.17     2468.52     18.62 o
   1   4  17       21.55       22.70      1.67 o
   2   4  17        5.94        9.33      1.55 o
   3   4  17      900.46      864.03     10.45 o
   4   4  17      868.51      880.40     11.82 o
   5   4  17        2.12        6.96      3.90 o
   6   4  17       62.75       59.94      5.44 o
   1   5  17     1286.27     1220.65      9.74 o
   2   5  17      519.88      486.79      6.12 o
   3   5  17     4395.67     4456.92     39.74 o
   4   5  17      156.88      165.26      6.23 o
   5   5  17      540.89      632.56      9.90 o
   6   5  17      208.29      230.86      7.81 o
   0   6  17       13.82       33.99      3.13 o
   1   6  17    12321.16    12651.18     97.35 o
   2   6  17       99.58      110.48      4.05 o
   3   6  17      388.31      427.79      7.50 o
   4   6  17      291.37      267.25      7.20 o
   5   6  17      678.54      649.41     11.80 o
   6   6  17        3.16        1.31      2.54 o
   1   7  17      419.36      393.37      5.62 o
   2   7  17       66.70       64.65      3.33 o
   3   7  17     3444.08     3318.38     29.93 o
   4   7  17        0.12        2.06      2.93 o
   5   7  17      366.30      362.94      8.66 o
   6   7  17       27.42       22.06      3.35 o
   0   8  17      310.27      356.02      7.78 o
   1   8  17       33.27       34.24      3.22 o
   2   8  17       25.58       37.27      4.27 o
   3   8  17      259.78      252.00      6.96 o
   4   8  17        0.89        9.01      3.57 o
   5   8  17       12.66       17.25      4.25 o
   6   8  17       15.03        9.03      3.39 o
   1   9  17     1208.35     1211.37     12.73 o
   2   9  17       95.41       94.37      5.52 o
   3   9  17      936.08      967.65     12.90 o
   4   9  17       11.84        8.18      3.18 o
   5   9  17      298.47      381.72      9.18 o
   0  10  17       68.61       89.41     12.23 o
   1  10  17     6352.49     6219.52     54.75 o
   2  10  17      179.62      179.28      5.09 o
   3  10  17      112.37      140.58      6.56 o
   4  10  17       20.39       27.90      3.87 o
   5  10  17      183.54      183.71      6.19 o
   1  11  17      424.45      362.24      6.36 o
   2  11  17       54.73       82.43      4.46 o
   3  11  17     1191.06     1124.27     14.27 o
   4  11  17        9.67       15.34      3.80 o
   5  11  17      181.76      174.02      6.24 o
   0  12  17       63.58       67.37      4.84 o
   1  12  17      107.79       93.58      3.78 o
   2  12  17     1309.17     1123.55     12.89 o
   3  12  17      195.61      176.40      5.53 o
   4  12  17       65.20       83.38      5.17 o
   5  12  17        3.25        2.88      3.17 o
   1  13  17     1179.09     1132.76     12.18 o
   2  13  17       36.58       37.53      3.77 o
   3  13  17      518.94      528.24      8.10 o
   4  13  17       12.05        7.22      3.27 o
   0  14  17       34.12       32.07      6.46 o
   1  14  17     2496.53     2531.07     23.31 o
   2  14  17       54.59       62.23      3.54 o
   3  14  17      492.76      465.35      7.46 o
   4  14  17      318.42      354.73      7.99 o
   1  15  17      145.53      153.06      4.90 o
   2  15  17       17.43       13.54      2.52 o
   3  15  17      557.72      524.56      9.98 o
   0  16  17        7.80        5.28      3.57 o
   1  16  17       12.09        7.73      1.99 o
   2  16  17      119.13      113.47      4.64 o
   1  17  17       67.01       63.61     14.55 o
   0   0  18    31669.57    31763.06    401.67 o
   1   0  18      473.89      593.39      9.49 o
   2   0  18      216.81      176.05      6.60 o
   3   0  18      139.21      156.59      7.09 o
   4   0  18      414.39      392.83     12.18 o
   5   0  18        2.83        2.98      3.96 o
   6   0  18      181.61      203.16     10.69 o
   1   1  18     1411.66     1498.30      8.10 o
   2   1  18      782.00      712.26      6.09 o
   3   1  18      245.69      239.27      5.36 o
   4   1  18     1750.36     1679.32     18.46 o
   5   1  18      640.67      634.59     10.70 o
   6   1  18      418.13      443.30     10.26 o
   0   2  18     1665.34     1792.09     13.47 o
   1   2  18      662.93      699.13      4.52 o
   2   2  18      890.25      916.84      6.67 o
   3   2  18      171.22      171.65      5.21 o
   4   2  18       18.94       19.86      4.09 o
   5   2  18      220.77      210.52      6.55 o
   6   2  18       77.95       62.80      5.03 o
   1   3  18      700.98      746.90      5.11 o
   2   3  18      647.75      602.30      5.57 o
   3   3  18      271.84      306.92      6.04 o
   4   3  18     1506.44     1462.57     17.29 o
   5   3  18       20.58       37.02      4.15 o
   6   3  18      315.02      302.00      6.95 o
   0   4  18    16620.92    16745.47    153.43 o
   1   4  18     1453.40     1319.98      8.82 o
   2   4  18     3645.17     3489.93     27.61 o
   3   4  18      649.84      647.98      8.69 o
   4   4  18      150.00      158.12      5.50 o
   5   4  18       69.89       61.53      4.96 o
   6   4  18     1106.66     1089.83     15.99 o
   1   5  18      420.05      507.03      5.95 o
   2   5  18     3079.10     2916.04     24.24 o
   3   5  18      997.40      990.80     12.07 o
   4   5  18      305.25      315.84      7.50 o
   5   5  18      141.22      164.94      6.03 o
   6   5  18       55.39       52.44      4.71 o
   0   6  18        9.40       16.59      3.11 o
   1   6  18      209.13      191.29      4.20 o
   2   6  18      309.01      323.07      5.78 o
   3   6  18      993.82      890.25     10.93 o
   4   6  18      508.65      503.70      8.99 o
   5   6  18       44.69       50.67      4.20 o
   6   6  18        6.01        7.26      3.50 o
   1   7  18       62.13       60.42      3.63 o
   2   7  18      711.45      723.95      8.44 o
   3   7  18       26.58       21.03      3.46 o
   4   7  18       74.60       95.13      4.99 o
   5   7  18       40.40       51.56      5.41 o
   6   7  18      206.86      216.58      6.54 o
   0   8  18     6278.22     6101.03     68.31 o
   1   8  18      139.64      144.66      4.81 o
   2   8  18     2804.91     2770.97     24.44 o
   3   8  18     4019.82     4077.85     38.02 o
   4   8  18      315.54      329.33      8.08 o
   5   8  18      512.03      486.61     12.98 o
   6   8  18      352.72      366.17      8.89 o
   1   9  18        0.05        3.98      2.56 o
   2   9  18     2932.48     2816.60     25.24 o
   3   9  18      863.58      786.42     11.06 o
   4   9  18     1608.64     1500.21     16.74 o
   5   9  18      153.60      193.24      6.68 o
   0  10  18       11.42       24.00      4.12 o
   1  10  18      938.11      924.19     10.71 o
   2  10  18      195.06      191.48      5.23 o
   3  10  18      429.89      361.68      7.42 o
   4  10  18      102.83       89.62      4.86 o
   5  10  18      119.44      113.87      5.46 o
   1  11  18        0.87        4.05      2.43 o
   2  11  18     1162.63     1178.10     13.97 o
   3  11  18       59.15       79.91      4.75 o
   4  11  18     1019.47     1024.90     14.96 o
   5  11  18       79.94       95.69      5.96 o
   0  12  18     3303.85     3321.64     43.21 o
   1  12  18      135.27      132.97      4.75 o
   2  12  18     1180.77     1131.88     12.90 o
   3  12  18      149.62      156.55      4.74 o
   4  12  18       92.92       76.50      4.55 o
   1  13  18       23.71       24.92      3.60 o
   2  13  18     1475.47     1444.19     15.24 o
   3  13  18        7.86        7.42      2.57 o
   4  13  18      257.31      248.11      6.01 o
   0  14  18      114.80      112.55      6.38 o
   1  14  18       22.37       18.46      3.71 o
   2  14  18       26.53       18.50      2.95 o
   3  14  18       20.37       24.09      2.72 o
   1  15  18       33.48       22.85      2.97 o
   2  15  18      324.43      326.37      5.79 o
   3  15  18       32.24       12.98      4.15 o
   0  16  18      995.82     1080.39     38.00 o
   1  16  18       25.20       25.65      6.75 o
   2  16  18      486.99      537.73     10.23 o
   1   1  19      612.47      566.46      4.12 o
   2   1  19      543.05      521.53      5.36 o
   3   1  19     2463.60     2404.63     23.17 o
   4   1  19      417.65      445.08      8.37 o
   5   1  19      209.12      243.46      6.66 o
   6   1  19      155.07      174.16      7.18 o
   0   2  19      564.76      486.91      5.15 o
   1   2  19     8661.96     8924.60     49.57 o
   2   2  19     2153.99     2020.63     13.53 o
   3   2  19      383.80      390.50      7.03 o
   4   2  19      520.91      489.65      8.59 o
   5   2  19      413.04      383.06      7.81 o
   6   2  19       13.65       18.71      3.81 o
   1   3  19     4872.32     5089.05     30.21 o
   2   3  19        3.64        4.91      1.53 o
   3   3  19      613.82      549.84      8.57 o
   4   3  19       45.28       71.47      4.75 o
   5   3  19       48.07       52.54      4.44 o
   6   3  19        7.15       21.26      3.48 o
   0   4  19      894.48      901.38      8.77 o
   1   4  19     2114.18     2237.32     15.08 o
   2   4  19       57.34       70.78      5.19 o
   3   4  19     5733.45     5646.99     48.61 o
   4   4  19      262.45      224.15      6.92 o
   5   4  19        0.43        4.76      3.37 o
   6   4  19       65.42       64.51      4.01 o
   1   5  19     2053.34     1997.29     16.61 o
   2   5  19       30.14       38.71      3.39 o
   3   5  19      152.53      149.65      5.18 o
   4   5  19      252.94      277.90      6.36 o
   5   5  19      309.73      348.26      7.54 o
   6   5  19       72.13       75.14      4.61 o
   0   6  19     4037.93     3945.15     47.88 o
   1   6  19     8793.77     8987.36     82.21 o
   2   6  19     1033.09     1016.54     10.96 o
   3   6  19     1060.99     1097.76     12.77 o
   4   6  19        4.10        8.80      3.48 o
   5   6  19      413.70      353.96      7.29 o
   6   6  19       15.01        7.66      3.53 o
   1   7  19      109.34      110.79      4.21 o
   2   7  19      280.48      239.20      5.16 o
   3   7  19     3513.96     3396.85     30.62 o
   4   7  19       33.87       40.36      4.27 o
   5   7  19      698.05      678.46     13.58 o
   6   7  19       52.11       70.25      5.45 o
   0   8  19       81.62       95.76      5.60 o
   1   8  19       21.00       39.45      3.52 o
   2   8  19       11.58       11.45      2.88 o
   3   8  19      265.46      242.62      5.76 o
   4   8  19        1.68        5.32      3.19 o
   5   8  19        4.22       16.06      5.11 o
   1   9  19      501.49      481.31      7.45 o
   2   9  19      203.87      219.44      5.49 o
   3   9  19     1444.93     1477.93     15.63 o
   4   9  19       66.23       82.53      4.20 o
   5   9  19      539.49      605.06     11.14 o
   0  10  19     1354.42     1291.65     23.67 o
   1  10  19     2129.23     2185.99     21.10 o
   2  10  19      110.80      116.98      5.05 o
   3  10  19      272.03      230.58      5.96 o
   4  10  19       31.42       41.13      4.00 o
   5  10  19      156.75      165.60      6.01 o
   1  11  19       10.36        9.68      2.90 o
   2  11  19       99.86      105.70      4.58 o
   3  11  19     2078.33     1914.62     20.36 o
   4  11  19      132.37      129.55      4.80 o
   5  11  19      749.67      752.66     12.14 o
   0  12  19       92.45       80.82      5.35 o
   1  12  19        9.43       11.18      3.34 o
   2  12  19      176.57      186.40      5.03 o
   3  12  19        3.05        2.03      2.24 o
   4  12  19        2.77        2.04      2.64 o
   1  13  19      234.83      215.43      5.41 o
   2  13  19       86.26      107.29      4.11 o
   3  13  19      237.54      255.86      5.33 o
   4  13  19      107.49      120.75      5.51 o
   0  14  19      441.31      493.89     11.04 o
   1  14  19     1133.49     1114.09     15.73 o
   2  14  19      323.94      322.31      5.29 o
   3  14  19        3.00        4.20      2.19 o
   1  15  19        6.85        8.90      2.46 o
   2  15  19        1.77        0.98      1.98 o
   0  16  19       84.08       86.83      5.63 o
   1  16  19       25.55       24.04      3.23 o
   0   0  20    11882.15    12234.10    151.04 o
   1   0  20     5534.97     5485.15     51.19 o
   2   0  20     1020.02     1025.98     12.63 o
   3   0  20     2772.96     2915.67     39.36 o
   4   0  20      117.57      103.27      8.44 o
   5   0  20      368.74      322.24      9.60 o
   6   0  20      363.92      358.33     11.81 o
   1   1  20      960.85      974.11      7.17 o
   2   1  20     1932.49     1863.79     15.91 o
   3   1  20      102.37      106.54      4.67 o
   4   1  20     1255.09     1213.69     14.08 o
   5   1  20       71.83      109.82      5.21 o
   6   1  20      253.07      247.56      8.92 o
   0   2  20       48.84       44.04      2.37 o
   1   2  20      507.20      562.50      7.13 o
   2   2  20        6.86       11.43      2.10 o
   3   2  20       59.36       64.38      4.05 o
   4   2  20       79.12       70.34      5.00 o
   5   2  20      171.38      146.16      5.57 o
   6   2  20       27.37       17.94      3.41 o
   1   3  20     1135.05     1108.39      8.54 o
   2   3  20     1483.83     1343.86     12.09 o
   3   3  20      134.62      145.75      7.89 o
   4   3  20     1304.88     1361.29     15.67 o
   5   3  20      375.94      404.88      7.76 o
   6   3  20      158.12      159.86      5.20 o
   0   4  20    14192.99    14553.91    150.48 o
   1   4  20     2928.69     2741.81     20.67 o
   2   4  20     1236.11     1266.31     11.85 o
   3   4  20      325.30      334.33      6.76 o
   4   4  20       70.60       62.05      4.28 o
   5   4  20      180.26      169.75      6.21 o
   6   4  20      806.50      789.82     16.76 o
   1   5  20        0.10        3.42      2.33 o
   2   5  20     1927.65     1817.49     17.23 o
   3   5  20     1440.86     1365.01     14.85 o
   4   5  20      415.43      396.43      7.15 o
   5   5  20      516.69      535.09      8.91 o
   6   5  20        4.95        8.31      3.86 o
   0   6  20      107.21       96.58      8.13 o
   1   6  20      789.04      756.54      9.74 o
   2   6  20      394.28      417.80      7.07 o
   3   6  20     2720.00     2796.36     26.74 o
   4   6  20        6.86        6.55      3.14 o
   5   6  20       11.56       12.25      3.27 o
   6   6  20       25.24       28.74      4.89 o
   1   7  20      378.43      371.52      6.08 o
   2   7  20     1107.60     1094.94     11.58 o
   3   7  20       78.61       65.33      3.84 o
   4   7  20       30.33       47.77      4.30 o
   5   7  20      446.77      490.59      9.34 o
   0   8  20     6226.59     6237.96     79.36 o
   1   8  20      269.07      255.25      5.88 o
   2   8  20     1136.09     1120.81     12.02 o
   3   8  20       12.38       32.09      4.34 o
   4   8  20      153.95      137.04      4.56 o
   5   8  20        0.36       12.85      4.92 o
   1   9  20        9.34        8.27      3.04 o
   2   9  20     2068.86     1958.13     17.90 o
   3   9  20     2158.61     2079.92     20.98 o
   4   9  20     1049.75      932.37     12.10 o
   5   9  20      173.50      190.62      5.89 o
   0  10  20        0.33        6.40      4.62 o
   1  10  20       55.02       39.48      3.71 o
   2  10  20      241.71      221.97      5.41 o
   3  10  20      614.74      683.97     10.42 o
   4  10  20       68.69       55.37      3.88 o
   5  10  20        6.36       10.64      3.53 o
   1  11  20       54.08       43.57      3.51 o
   2  11  20      670.22      643.29      8.76 o
   3  11  20      118.01      156.71      6.66 o
   4  11  20      526.12      494.47      8.30 o
   0  12  20     2416.87     2383.55     35.47 o
   1  12  20       15.34       24.81      3.12 o
   2  12  20      590.72      625.77      8.24 o
   3  12  20      471.14      476.89      7.56 o
   4  12  20        2.06        1.03      2.34 o
   1  13  20        2.43        3.19      2.38 o
   2  13  20      724.76      677.66      8.24 o
   3  13  20       33.28       41.79      3.08 o
   0  14  20      128.64      119.10      5.53 o
   1  14  20       22.57       23.53      2.62 o
   2  14  20       10.69        5.26      2.02 o
   3  14  20       13.70        3.43      2.69 o
   1  15  20       68.64       79.15      3.20 o
   2  15  20      237.90      207.42      5.02 o
   0  16  20      572.43      583.50     16.21 o
   1  16  20      503.31      554.31      8.85 o
   1   1  21      508.24      454.83      5.00 o
   2   1  21     1485.61     1457.39     14.59 o
   3   1  21     1668.06     1569.34     15.87 o
   4   1  21      286.07      332.93      6.70 o
   5   1  21      545.40      540.61      8.41 o
   6   1  21       62.03       87.10      4.41 o
   0   2  21     2835.73     2697.75     26.19 o
   1   2  21     6482.33     6768.94     47.57 o
   2   2  21     1019.61     1030.72     11.62 o
   3   2  21      116.45      129.48      4.80 o
   4   2  21       95.51      124.81      5.03 o
   5   2  21     1001.40      861.59     11.51 o
   6   2  21      116.41      137.42      5.05 o
   1   3  21      413.01      468.69      5.63 o
   2   3  21       12.88       16.24      2.47 o
   3   3  21     2815.71     2659.11     24.73 o
   4   3  21      830.91      850.89     11.20 o
   5   3  21      236.34      205.34      5.68 o
   6   3  21      163.30      163.72      5.30 o
   0   4  21     1080.15     1095.96     14.03 o
   1   4  21      391.46      403.69      5.82 o
   2   4  21      116.60      120.20      3.82 o
   3   4  21      321.02      321.88      6.35 o
   4   4  21      167.62      143.85      5.11 o
   5   4  21      120.49      118.35      4.89 o
   6   4  21      143.40      147.06      5.08 o
   1   5  21        1.91        6.23      2.29 o
   2   5  21      191.97      212.03      5.12 o
   3   5  21     1477.42     1372.20     14.66 o
   4   5  21      152.70      224.34      9.76 o
   5   5  21      144.17      176.31      5.36 o
   6   5  21       89.81      112.67      6.62 o
   0   6  21     7686.98     7786.33    109.42 o
   1   6  21     3634.98     3662.92     34.97 o
   2   6  21     2786.08     2831.21     26.42 o
   3   6  21       87.38      102.48      4.81 o
   4   6  21      116.14      119.62      5.12 o
   5   6  21      574.02      519.40      8.84 o
   6   6  21        0.18        2.93      4.07 o
   1   7  21       31.35       42.95      4.05 o
   2   7  21      525.01      485.37      7.03 o
   3   7  21     1182.33     1085.69     12.00 o
   4   7  21      282.47      301.29      6.83 o
   5   7  21      396.84      352.10      6.30 o
   0   8  21      701.28      690.52     13.61 o
   1   8  21      334.90      343.03      6.50 o
   2   8  21        5.39        9.56      2.72 o
   3   8  21       68.14       85.52      4.24 o
   4   8  21        0.28        1.41      2.26 o
   5   8  21       83.79       84.79      4.18 o
   1   9  21        1.29        5.74      2.90 o
   2   9  21      693.75      711.35      8.34 o
   3   9  21       62.11       68.80      3.90 o
   4   9  21      138.57      176.44      5.04 o
   5   9  21      261.67      303.32      6.46 o
   0  10  21     2075.67     2029.60     29.68 o
   1  10  21      982.03      974.46     10.74 o
   2  10  21      899.83      940.11     10.24 o
   3  10  21      100.75      117.25      5.14 o
   4  10  21      161.34      196.57      5.03 o
   5  10  21      239.72      247.51      8.35 o
   1  11  21      993.21      947.91     10.92 o
   2  11  21      392.22      374.69      6.35 o
   3  11  21      858.20      788.91     10.51 o
   4  11  21      413.62      434.26      7.58 o
   0  12  21       34.24       38.43      5.16 o
   1  12  21       29.97       28.42      2.97 o
   2  12  21      370.21      343.74      5.74 o
   3  12  21       15.63       12.37      2.83 o
   4  12  21       15.42       26.13      8.30 o
   1  13  21      417.08      381.12      6.59 o
   2  13  21       64.99       81.28      3.20 o
   3  13  21      197.22      199.30      4.29 o
   0  14  21     1017.24     1021.15     22.75 o
   1  14  21      462.94      460.33      7.29 o
   2  14  21      149.91      188.70      4.00 o
   3  14  21      119.85      124.79      5.39 o
   1  15  21      371.28      391.92      6.71 o
   2  15  21       46.96       59.19      4.22 o
   0   0  22     1391.66     1462.58     27.77 o
   1   0  22     5751.03     5683.79     71.08 o
   2   0  22     1322.67     1309.50     20.30 o
   3   0  22     1326.41     1341.55     19.43 o
   4   0  22      157.25      138.39      7.14 o
   5   0  22        8.87       11.55      4.45 o
   6   0  22     1386.77     1395.95     26.74 o
   1   1  22      124.20      117.11      4.65 o
   2   1  22     1569.13     1491.47     14.32 o
   3   1  22      957.53      947.71     10.99 o
   4   1  22      697.49      652.70      9.20 o
   5   1  22      547.08      569.75      8.66 o
   6   1  22        7.96        2.19      3.31 o
   0   2  22      909.50      898.77     11.85 o
   1   2  22       45.42       50.58      2.51 o
   2   2  22      528.33      594.01     10.68 o
   3   2  22       49.35       39.54      3.56 o
   4   2  22      102.07      102.19      4.65 o
   5   2  22       60.28       57.83      4.39 o
   6   2  22       36.05       39.36      4.34 o
   1   3  22        2.66        8.64      2.06 o
   2   3  22     2434.24     2332.37     21.61 o
   3   3  22      395.25      422.67      7.36 o
   4   3  22      884.30      841.15     10.73 o
   5   3  22     1187.44     1234.88     14.30 o
   6   3  22        0.85        1.88      3.22 o
   0   4  22     7729.69     8034.90    100.56 o
   1   4  22     3063.48     3019.56     26.59 o
   2   4  22     1391.48     1390.08     13.18 o
   3   4  22      913.27      979.91     17.07 o
   4   4  22      480.68      430.83      8.01 o
   5   4  22       62.36       59.50      3.80 o
   6   4  22      361.90      332.00      9.06 o
   1   5  22      316.33      282.77      5.75 o
   2   5  22     2037.27     1998.43     19.07 o
   3   5  22      664.24      623.07      8.69 o
   4   5  22      804.05      712.80     12.59 o
   5   5  22      386.99      412.20      7.04 o
   0   6  22       33.90       19.42      4.88 o
   1   6  22        1.92        4.27      2.56 o
   2   6  22       15.47       26.06      3.37 o
   3   6  22      164.34      172.65      5.52 o
   4   6  22      335.79      306.40      6.68 o
   5   6  22       38.71       53.33      3.72 o
   1   7  22       24.50       83.71     15.79 o
   2   7  22      314.15      298.11      5.73 o
   3   7  22     1003.25     1046.70     11.46 o
   4   7  22      672.10      665.66      9.86 o
   5   7  22      178.89      216.32      5.44 o
   0   8  22     6423.10     6502.71     92.51 o
   1   8  22     2101.80     2059.14     20.50 o
   2   8  22      326.07      329.94      5.99 o
   3   8  22      499.22      541.05      9.37 o
   4   8  22      455.76      400.12      6.66 o
   5   8  22        3.21        4.42      2.89 o
   1   9  22      595.65      529.62      7.99 o
   2   9  22      433.87      412.09      6.08 o
   3   9  22      181.37      162.57      4.69 o
   4   9  22      150.08      128.09      4.30 o
   5   9  22      224.26      230.89      7.91 o
   0  10  22       52.48       46.20      5.50 o
   1  10  22       43.79       46.28      3.71 o
   2  10  22      894.95      902.87     10.06 o
   3  10  22      317.52      278.97      5.94 o
   4  10  22      109.34       86.25      4.22 o
   1  11  22      465.41      461.20      7.95 o
   2  11  22      493.23      457.61      6.80 o
   3  11  22       42.77       58.26      3.76 o
   4  11  22       85.70       84.96      5.19 o
   0  12  22      821.13      843.52     15.19 o
   1  12  22     1413.39     1486.61     15.72 o
   2  12  22      352.78      345.76      5.59 o
   3  12  22      298.91      335.22      8.06 o
   1  13  22       31.43       35.24      3.11 o
   2  13  22      398.94      353.98      5.40 o
   3  13  22       95.45       92.51      3.70 o
   0  14  22       56.42       55.01      5.56 o
   1  14  22      147.01      140.93      3.70 o
   2  14  22        0.10        1.50      2.00 o
   1  15  22        3.27        5.25      2.67 o
   1   1  23       66.38       59.08      3.08 o
   2   1  23      142.35      133.84      4.34 o
   3   1  23      671.79      609.01     10.08 o
   4   1  23      631.27      708.98     10.15 o
   5   1  23       51.21       34.24      3.71 o
   6   1  23      432.98      497.13      9.08 o
   0   2  23     8870.15     8919.93     99.16 o
   1   2  23     1468.98     1470.53     14.30 o
   2   2  23     2658.95     2727.39     24.85 o
   3   2  23      463.25      439.53      7.23 o
   4   2  23      170.55      111.30      4.78 o
   5   2  23      753.18      706.69      9.30 o
   6   2  23       39.49       42.98      4.35 o
   1   3  23        2.60        5.82      1.90 o
   2   3  23     1211.20     1099.28     12.00 o
   3   3  23      272.56      278.17      5.92 o
   4   3  23     2478.07     2342.47     24.11 o
   5   3  23      131.33      122.21      4.47 o
   6   3  23      263.77      305.40      7.27 o
   0   4  23     2748.65     2793.79     34.64 o
   1   4  23      388.11      389.61      5.66 o
   2   4  23      305.23      309.86      6.06 o
   3   4  23       32.92       33.06      3.84 o
   4   4  23       85.12       88.56      4.56 o
   5   4  23       22.53       26.28      3.26 o
   1   5  23       33.58       43.46      3.50 o
   2   5  23      708.27      720.29      9.20 o
   3   5  23      224.56      205.30      5.72 o
   4   5  23     1452.11     1467.01     16.92 o
   5   5  23       21.58       37.87      8.01 o
   0   6  23     3977.20     4013.22     55.64 o
   1   6  23      772.73      778.61     10.48 o
   2   6  23     2368.46     2460.70     22.66 o
   3   6  23       94.48      105.66      4.20 o
   4   6  23      309.23      343.02      7.22 o
   5   6  23      523.72      496.16      7.75 o
   1   7  23      112.84      114.66      4.96 o
   2   7  23      697.55      654.79      9.26 o
   3   7  23      490.90      467.55      7.30 o
   4   7  23      718.96      697.78     10.18 o
   5   7  23        7.02        3.75      2.79 o
   0   8  23      441.11      443.59     12.32 o
   1   8  23      146.21      169.04      7.32 o
   2   8  23        2.10        4.21      2.60 o
   3   8  23      131.69      108.56      4.09 o
   4   8  23       87.26       66.34      4.14 o
   5   8  23        0.82        1.01      2.67 o
   1   9  23       26.08       40.85      6.53 o
   2   9  23      521.73      522.16      7.09 o
   3   9  23      219.23      227.64      4.87 o
   4   9  23      264.16      306.78      6.26 o
   0  10  23     1669.07     1704.36     28.58 o
   1  10  23      201.40      177.69      4.92 o
   2  10  23     3389.02     3493.08     29.82 o
   3  10  23      517.60      507.59      7.08 o
   4  10  23      186.97      203.16      5.07 o
   1  11  23      154.97      140.40      4.35 o
   2  11  23       38.98       38.83      2.73 o
   3  11  23      408.24      367.47      5.71 o
   4  11  23      190.96      207.39      5.70 o
   0  12  23        9.65       24.13      4.48 o
   1  12  23       11.82        7.29      2.66 o
   2  12  23      291.28      273.38      4.95 o
   3  12  23        2.13       10.03      3.32 o
   1  13  23       10.40        6.57      2.60 o
   2  13  23      216.70      229.14      4.01 o
   3  13  23      310.63      291.32      7.26 o
   0  14  23     1325.77     1460.51     22.01 o
   1  14  23      134.06      145.11      4.42 o
   2  14  23      244.72      264.11      6.63 o
   0   0  24     1997.42     2035.88     36.42 o
   1   0  24     5916.11     5965.50     88.19 o
   2   0  24      225.43      219.87      7.44 o
   3   0  24     1807.06     1896.49     31.16 o
   4   0  24     1101.29     1041.77     17.84 o
   5   0  24      163.94      156.21      7.11 o
   1   1  24      758.29      694.93      8.85 o
   2   1  24      739.05      705.97      9.35 o
   3   1  24      650.71      652.00      9.41 o
   4   1  24       38.87       44.64      3.85 o
   5   1  24      929.47      959.23     11.61 o
   0   2  24     1009.09     1030.35     15.11 o
   1   2  24      139.03      170.33      6.35 o
   2   2  24     1303.91     1232.96     12.83 o
   3   2  24      176.37      168.97      5.74 o
   4   2  24        4.24        6.36      2.74 o
   5   2  24       40.50       27.92      3.64 o
   1   3  24      282.04      257.42      5.33 o
   2   3  24      101.55      108.65      4.48 o
   3   3  24     2161.06     2225.42     23.65 o
   4   3  24       77.66       72.21      4.33 o
   5   3  24      312.46      343.19      5.97 o
   0   4  24     1270.67     1250.35     18.09 o
   1   4  24     5080.35     5089.33     43.70 o
   2   4  24      552.70      546.58      7.66 o
   3   4  24      591.57      709.82     10.50 o
   4   4  24      756.06      706.46     11.82 o
   5   4  24       17.56       11.34      2.56 o
   1   5  24      501.80      442.20      6.58 o
   2   5  24      698.02      676.93      7.97 o
   3   5  24     2207.50     2084.25     21.08 o
   4   5  24       70.12       81.53      4.81 o
   5   5  24      494.39      546.61     13.52 o
   0   6  24       23.86       25.27      4.44 o
   1   6  24       34.55       30.60      3.45 o
   2   6  24      135.73      133.43      4.16 o
   3   6  24      491.69      478.24      7.22 o
   4   6  24     1163.97     1054.51     13.71 o
   5   6  24       43.93       36.23      3.13 o
   1   7  24      820.88      795.41     10.49 o
   2   7  24       48.61       67.26      9.21 o
   3   7  24     1789.66     1854.37     19.32 o
   4   7  24      225.25      198.01      5.68 o
   5   7  24      539.07      552.07      9.27 o
   0   8  24      747.30      798.82     16.23 o
   1   8  24     3322.13     3344.44     31.90 o
   2   8  24        0.77       16.11      4.61 o
   3   8  24      521.28      596.00      7.90 o
   4   8  24      602.21      567.21      8.71 o
   1   9  24      317.55      284.65      6.08 o
   2   9  24     2094.06     2075.63     21.26 o
   3   9  24        4.48        7.52      2.33 o
   4   9  24      246.54      236.23      5.42 o
   0  10  24      153.04      138.72      7.56 o
   1  10  24      116.80      128.07      4.21 o
   2  10  24       14.34       21.20      3.03 o
   3  10  24        0.33        0.62      1.61 o
   4  10  24       36.44       49.65      3.53 o
   1  11  24        9.39       17.34      2.89 o
   2  11  24      149.20      126.73      3.87 o
   3  11  24     1031.60     1070.37     11.48 o
   0  12  24       88.69       78.11      4.97 o
   1  12  24     1877.60     1873.63     18.29 o
   2  12  24      472.04      439.89      5.70 o
   3  12  24       89.05      116.49      4.43 o
   1  13  24       61.18       53.73      3.07 o
   2  13  24       16.93       13.60      2.59 o
   0  14  24        0.32        0.99      3.41 o
   1  14  24       12.04       33.97      9.71 o
   1   1  25       67.56       70.59      3.67 o
   2   1  25     1618.12     1500.85     17.96 o
   3   1  25      155.49      145.87      5.36 o
   4   1  25      937.05      941.40     12.36 o
   5   1  25        9.49        9.70      2.66 o
   0   2  25     4094.97     4015.39     51.30 o
   1   2  25       46.36       54.05      2.80 o
   2   2  25     7832.49     8231.56     75.51 o
   3   2  25      135.97      147.50      5.14 o
   4   2  25       68.66      100.12      4.63 o
   5   2  25      285.55      268.84      5.58 o
   1   3  25        3.19        4.18      2.40 o
   2   3  25      829.73      772.18      9.30 o
   3   3  25        6.82       12.18      3.22 o
   4   3  25      503.22      529.99      8.34 o
   5   3  25       34.28       50.57      3.18 o
   0   4  25      461.30      507.90      9.78 o
   1   4  25      213.58      228.27      4.93 o
   2   4  25       46.82       42.22      3.29 o
   3   4  25        1.00        4.29      2.81 o
   4   4  25        0.60        4.04      2.85 o
   5   4  25        5.80        3.04      2.13 o
   1   5  25       50.35       58.85      3.24 o
   2   5  25      427.75      412.62      6.53 o
   3   5  25       94.92      120.91      9.71 o
   4   5  25     1782.88     1815.76     20.07 o
   5   5  25       52.47       62.89      3.65 o
   0   6  25      639.17      618.76     11.84 o
   1   6  25       81.97       95.25      6.55 o
   2   6  25     1476.31     1520.49     16.18 o
   3   6  25      354.38      340.37      6.68 o
   4   6  25      269.14      197.87      5.82 o
   5   6  25      221.86      206.36      5.41 o
   1   7  25      112.31      120.03      4.47 o
   2   7  25      137.32      111.05      4.34 o
   3   7  25      116.21      108.54      3.75 o
   4   7  25      433.99      455.57      7.33 o
   5   7  25        9.04       10.75      3.97 o
   0   8  25      129.25      108.78      6.63 o
   1   8  25        1.32       24.98      8.49 o
   2   8  25      180.22      192.67      8.09 o
   3   8  25       30.70       19.87      2.65 o
   4   8  25      281.06      296.98      5.46 o
   1   9  25       96.38       87.64      4.32 o
   2   9  25        7.88       15.73      2.89 o
   3   9  25        0.18        2.88      1.79 o
   4   9  25     1555.28     1655.80     18.39 o
   0  10  25     2752.60     2831.13     40.67 o
   1  10  25       29.83       37.90      3.01 o
   2  10  25      253.54      292.51      5.48 o
   3  10  25      257.37      255.98      4.37 o
   4  10  25        8.56        7.72      3.29 o
   1  11  25        4.60        4.20      2.33 o
   2  11  25      410.03      394.89      5.88 o
   3  11  25      266.12      239.58      5.65 o
   0  12  25        3.14        6.94      3.97 o
   1  12  25      342.05      312.89      5.39 o
   2  12  25       12.84        5.83      2.06 o
   3  12  25       43.31       26.14      4.05 o
   1  13  25       16.55       14.30      2.73 o
   2  13  25      241.70      263.97      5.57 o
   0  14  25      984.10     1097.86     18.77 o
   0   0  26      804.88      804.49     23.02 o
   1   0  26     3327.37     3411.09     50.68 o
   2   0  26      381.29      386.50     10.05 o
   3   0  26       83.07      127.80      7.74 o
   4   0  26      933.73      876.03     17.68 o
   5   0  26      326.51      294.84      7.28 o
   1   1  26      268.69      243.57      5.87 o
   2   1  26       54.26       43.35      3.39 o
   3   1  26     1368.12     1334.54     15.93 o
   4   1  26       11.34       20.13      4.31 o
   5   1  26      277.54      302.17      5.58 o
   0   2  26        0.07       16.88      7.93 o
   1   2  26      202.39      188.95      4.57 o
   2   2  26      101.19      107.32      3.91 o
   3   2  26        1.87        1.82      2.73 o
   4   2  26       39.61       37.07      3.75 o
   5   2  26        6.29        2.65      2.01 o
   1   3  26      216.63      197.77      4.98 o
   2   3  26      237.82      209.22      5.23 o
   3   3  26      735.66      737.73     10.20 o
   4   3  26      182.59      177.72      5.58 o
   5   3  26      135.47      159.84      4.73 o
   0   4  26     1723.36     1792.47     24.01 o
   1   4  26     3772.47     3763.01     35.03 o
   2   4  26     1705.45     1703.08     16.96 o
   3   4  26      127.90      193.20      6.54 o
   4   4  26      339.60      339.05      6.44 o
   5   4  26      331.40      338.71     10.17 o
   1   5  26     1043.41      979.68     11.17 o
   2   5  26      231.21      235.71      8.53 o
   3   5  26      367.70      358.07      6.43 o
   4   5  26      149.94      107.01      4.27 o
   5   5  26      491.17      501.09      7.39 o
   0   6  26      325.78      318.37      8.08 o
   1   6  26      147.91      126.65      4.44 o
   2   6  26        1.52        2.77      2.30 o
   3   6  26       10.41       11.62      2.80 o
   4   6  26       21.70        9.22      2.61 o
   1   7  26      225.64      218.79      5.25 o
   2   7  26       12.09       19.80      2.90 o
   3   7  26      908.35      892.81     10.76 o
   4   7  26      698.16      686.21      9.52 o
   0   8  26      452.86      470.29     13.11 o
   1   8  26     3795.49     3917.02     40.34 o
   2   8  26       71.01       74.32      3.61 o
   3   8  26       41.44       52.10      3.09 o
   4   8  26      370.56      405.85      7.22 o
   1   9  26      344.61      328.59      5.98 o
   2   9  26      506.83      488.79      7.32 o
   3   9  26     1259.24     1256.58     13.18 o
   4   9  26       67.30       46.25      4.80 o
   0  10  26        7.07        6.60      4.75 o
   1  10  26       20.73       13.50      2.64 o
   2  10  26      237.93      216.47      4.45 o
   3  10  26      122.37      106.74      3.19 o
   1  11  26       45.14       51.28      3.21 o
   2  11  26        2.04        1.30      1.66 o
   3  11  26      694.80      758.13     10.58 o
   0  12  26       21.11       20.50      4.06 o
   1  12  26      823.18      850.09      9.57 o
   2  12  26        1.95        0.19      1.60 o
   1  13  26      495.11      516.94      7.56 o
   1   1  27      163.54      149.08      4.95 o
   2   1  27      531.70      517.58      9.32 o
   3   1  27      411.45      390.34      6.89 o
   4   1  27      580.63      585.44      9.40 o
   5   1  27       38.26       44.29      3.68 o
   0   2  27     3450.56     3375.12     40.73 o
   1   2  27      532.25      524.40      8.61 o
   2   2  27      272.57      322.71      7.87 o
   3   2  27      308.42      334.06      6.55 o
   4   2  27        0.90        6.29      2.70 o
   5   2  27      348.45      375.70      7.76 o
   1   3  27        5.85        6.98      2.45 o
   2   3  27      566.11      525.68      7.14 o
   3   3  27       41.40       42.11      3.55 o
   4   3  27      665.70      661.67     10.57 o
   5   3  27       23.65       44.69      3.96 o
   0   4  27      277.36      270.32      6.82 o
   1   4  27       21.49       20.35      2.88 o
   2   4  27      426.59      415.14      6.29 o
   3   4  27       18.60       22.93      3.30 o
   4   4  27       23.09       19.88      3.16 o
   5   4  27       14.74        7.08      2.73 o
   1   5  27       49.11       55.68      3.96 o
   2   5  27     1352.60     1320.45     13.87 o
   3   5  27       23.25       32.12      3.55 o
   4   5  27       14.02       27.29      3.60 o
   0   6  27     1716.14     1672.44     26.47 o
   1   6  27       27.32       42.71      6.06 o
   2   6  27      785.07      851.87     10.73 o
   3   6  27      720.09      730.72      9.40 o
   4   6  27       13.26       14.15      2.65 o
   1   7  27      115.11      120.33      4.92 o
   2   7  27      117.81       97.35      3.78 o
   3   7  27        3.22        2.76      2.14 o
   4   7  27     1251.83     1227.71     15.47 o
   0   8  27       66.22       51.01      5.93 o
   1   8  27       85.03       80.21      4.02 o
   2   8  27      184.49      173.73      4.74 o
   3   8  27        0.17        1.03      1.88 o
   4   8  27        3.34        2.69      2.64 o
   1   9  27        1.86        5.78      2.28 o
   2   9  27      700.64      740.04      8.89 o
   3   9  27      246.70      268.07      5.10 o
   0  10  27      885.54      964.24     16.06 o
   1  10  27       12.98       17.78      2.61 o
   2  10  27      745.99      760.37      8.30 o
   3  10  27      357.18      370.90      6.71 o
   1  11  27        8.25        8.37      2.53 o
   2  11  27       87.17       78.97      2.91 o
   0  12  27       46.15       69.63      4.81 o
   1  12  27      188.81      175.47      4.13 o
   2  12  27       68.52       52.29      3.69 o
   0   0  28      649.73      617.01     16.22 o
   1   0  28     3646.01     3598.12     75.47 o
   2   0  28      553.95      642.64     14.17 o
   3   0  28      144.98       94.63      7.21 o
   4   0  28      427.60      443.99     10.46 o
   5   0  28       46.18       20.14      5.46 o
   1   1  28      477.05      463.72     14.06 o
   2   1  28      148.17      152.83      5.57 o
   3   1  28      630.08      606.42      9.07 o
   4   1  28      109.00      132.36      4.96 o
   5   1  28      344.05      375.72      7.78 o
   0   2  28      586.60      557.68     11.07 o
   1   2  28      791.07      807.63     14.09 o
   2   2  28      165.02      152.82      4.14 o
   3   2  28       34.54       63.98     10.04 o
   4   2  28       41.33       36.13      3.82 o
   5   2  28       13.47       13.34      3.40 o
   1   3  28      683.21      678.43      8.61 o
   2   3  28        0.43        3.93      2.16 o
   3   3  28      488.29      502.19      8.15 o
   4   3  28       47.34       72.82      4.22 o
   0   4  28     1146.10     1147.63     18.42 o
   1   4  28     1688.17     1728.30     18.24 o
   2   4  28      114.05      142.81      4.92 o
   3   4  28        2.13       14.28      2.73 o
   4   4  28      640.43      621.55      8.88 o
   1   5  28     1379.67     1304.28     14.72 o
   2   5  28       54.63       62.79      3.30 o
   3   5  28     1325.41     1251.58     14.58 o
   4   5  28       24.41       36.60      3.34 o
   0   6  28       50.40       47.99      5.49 o
   1   6  28       10.92       20.13      2.80 o
   2   6  28        1.62        0.49      1.74 o
   3   6  28        0.70        1.27      2.00 o
   4   6  28      223.92      206.24      4.88 o
   1   7  28      134.09      119.80      4.38 o
   2   7  28      103.72      101.18      3.63 o
   3   7  28      528.41      551.54      9.54 o
   4   7  28        1.23        1.57      2.23 o
   0   8  28      161.14      177.14      7.24 o
   1   8  28     1197.75     1214.62     13.71 o
   2   8  28      176.07      196.93      4.75 o
   3   8  28       18.84       30.14      2.67 o
   1   9  28      106.62       88.93      3.64 o
   2   9  28      154.89      140.14      4.04 o
   3   9  28      211.96      216.68      7.92 o
   0  10  28       48.47       37.58      4.95 o
   1  10  28       75.65       58.78      3.45 o
   2  10  28       44.79       47.20      2.89 o
   3  10  28        0.38        1.30      2.58 o
   1  11  28      346.73      312.41      5.50 o
   2  11  28       72.43       82.13      3.21 o
   0  12  28        5.85        3.87      3.44 o
   1  12  28     1643.75     1745.35     18.89 o
   1   1  29      825.68      836.82     10.02 o
   2   1  29       20.30       26.54      4.09 o
   3   1  29      220.46      229.67      7.20 o
   4   1  29      494.49      508.54      8.68 o
   0   2  29     1083.78     1066.97     15.16 o
   1   2  29        3.61       89.45     23.27 o
   2   2  29      898.20      980.04     12.11 o
   3   2  29      391.86      448.03      6.93 o
   4   2  29      120.67       94.58      4.36 o
   1   3  29      246.76      258.22      5.90 o
   2   3  29     1125.80     1030.15     11.93 o
   3   3  29      168.71      175.05      5.09 o
   4   3  29      616.50      570.95      7.84 o
   0   4  29       68.24       83.77      5.45 o
   1   4  29       27.53       27.91      2.97 o
   2   4  29      210.11      209.37      4.38 o
   3   4  29      102.69       84.34      3.67 o
   4   4  29       76.78       81.55      3.74 o
   1   5  29        3.56        8.06      2.67 o
   2   5  29      898.75      855.36      9.44 o
   3   5  29      121.64      154.43      3.98 o
   4   5  29      593.62      598.86      8.20 o
   0   6  29      991.15      964.41     15.53 o
   1   6  29      967.56      984.84     11.44 o
   2   6  29      417.00      434.93      6.12 o
   3   6  29      338.46      387.63      7.67 o
   4   6  29        1.11        0.80      2.39 o
   1   7  29       25.02       26.97      3.07 o
   2   7  29      431.95      399.79      6.85 o
   3   7  29       19.81       13.14      2.33 o
   0   8  29        0.68        6.68      4.03 o
   1   8  29       24.01       61.22     12.71 o
   2   8  29        7.81        2.91      1.93 o
   3   8  29       16.85       10.16      3.14 o
   1   9  29       48.98       73.52      5.80 o
   2   9  29      418.47      403.30      9.63 o
   3   9  29        2.08        1.76      2.56 o
   0  10  29     1673.13     1674.05     24.06 o
   1  10  29      359.32      385.92      6.02 o
   2  10  29      254.73      274.02     13.16 o
   1  11  29       34.56       39.61      3.35 o
   0   0  30      511.30      503.75     20.82 o
   1   0  30     3071.55     3076.81     45.45 o
   2   0  30      740.06      851.16     18.00 o
   3   0  30      210.62      252.02      8.97 o
   4   0  30      126.03      146.93      6.82 o
   1   1  30     1289.21     1261.90     15.31 o
   2   1  30      194.62      181.19      5.34 o
   3   1  30      404.43      378.71      7.20 o
   4   1  30      230.71      262.13      6.33 o
   0   2  30       98.53       96.39      4.33 o
   1   2  30       87.46       91.16      3.97 o
   2   2  30      171.86      168.29      4.84 o
   3   2  30        6.04        2.98      2.09 o
   4   2  30        0.00        0.92      2.20 o
   1   3  30      599.21      570.71      8.07 o
   2   3  30      588.23      575.36      7.95 o
   3   3  30      963.19      912.92     10.06 o
   4   3  30      430.49      491.79      7.82 o
   0   4  30     2547.80     2637.43     36.45 o
   1   4  30      613.68      624.88      9.70 o
   2   4  30      253.33      311.28      8.82 o
   3   4  30        3.94        7.30      2.30 o
   4   4  30      160.91      176.78      5.11 o
   1   5  30      104.03       88.10      3.73 o
   2   5  30       89.52       87.36      3.31 o
   3   5  30      306.87      292.26      5.62 o
   4   5  30      312.28      322.87      6.78 o
   0   6  30        0.99        1.21      2.56 o
   1   6  30       28.70       22.43      2.85 o
   2   6  30        0.21        5.85      2.14 o
   3   6  30       28.12       22.18      2.37 o
   1   7  30      467.26      433.34      7.31 o
   2   7  30       75.95       85.54      3.44 o
   3   7  30      660.63      675.96     18.05 o
   0   8  30      579.62      607.64     11.44 o
   1   8  30      482.77      484.65      7.53 o
   2   8  30      653.11      708.87      8.91 o
   3   8  30       37.13       28.45      4.59 o
   1   9  30       20.22       13.70      2.43 o
   2   9  30      269.40      261.08     12.65 o
   0  10  30       45.02       47.51      4.48 o
   1  10  30       28.80       33.80      6.57 o
   1   1  31      114.56      109.68      4.13 o
   2   1  31      320.07      296.89      6.56 o
   3   1  31      107.88      115.42      4.50 o
   4   1  31      128.06      111.38      4.68 o
   0   2  31      454.28      442.03      8.65 o
   1   2  31      766.83      813.66     10.29 o
   2   2  31      239.69      269.28      5.41 o
   3   2  31      691.12      723.97      9.50 o
   4   2  31      131.59      125.54      4.66 o
   1   3  31      224.81      209.42      5.00 o
   2   3  31      299.16      263.80      5.24 o
   3   3  31      233.29      224.04      4.52 o
   0   4  31       40.80       37.82      3.87 o
   1   4  31        0.01        2.30      2.35 o
   2   4  31       30.24       23.96      2.16 o
   3   4  31      119.50      121.82      3.51 o
   1   5  31       86.67       80.82      3.43 o
   2   5  31      144.17      125.41      3.73 o
   3   5  31      269.04      292.10      5.15 o
   0   6  31      496.31      486.32     10.14 o
   1   6  31     1456.54     1549.96     16.52 o
   2   6  31       99.49       99.13      3.53 o
   3   6  31      453.89      538.16      7.88 o
   1   7  31       37.39       30.95      2.92 o
   2   7  31      147.67      140.98      3.96 o
   3   7  31      117.05      112.40      4.47 o
   0   8  31       41.53       32.17      4.12 o
   1   8  31      141.15      145.51      6.29 o
   2   8  31       22.84       21.53      4.91 o
   1   9  31      156.46      171.49      5.38 o
   0  10  31      550.23      504.51     10.55 o
   0   0  32     5581.61     5907.48    151.84 o
   1   0  32       12.12       12.06      2.90 o
   2   0  32      499.56      554.92     15.03 o
   3   0  32      157.26      139.87      8.89 o
   1   1  32        0.41        3.06      2.07 o
   2   1  32      472.10      454.89      7.17 o
   3   1  32      506.30      448.53      9.23 o
   0   2  32       22.30       37.55     14.23 o
   1   2  32      634.32      628.42      8.05 o
   2   2  32        0.81       43.04     13.99 o
   3   2  32        4.61       26.82      8.60 o
   1   3  32        2.76        2.48      2.17 o
   2   3  32      777.73      735.25      9.41 o
   3   3  32      148.59      145.81      6.13 o
   0   4  32     1310.38     1307.90     19.77 o
   1   4  32       86.28       83.82      3.79 o
   2   4  32     1044.22     1126.31     14.44 o
   3   4  32       22.64       12.80      3.02 o
   1   5  32       19.08       16.30      2.81 o
   2   5  32      102.30       88.04      3.40 o
   3   5  32       53.41       47.98      4.16 o
   0   6  32       31.77       37.60      4.14 o
   1   6  32      168.25      152.57      3.87 o
   2   6  32        0.87        2.41      1.74 o
   1   7  32       55.49       56.41      3.69 o
   2   7  32      534.05      601.17      8.26 o
   0   8  32      682.76      709.87     16.43 o
   1   8  32       79.97       75.77      3.94 o
   1   1  33       86.11       91.12      3.95 o
   2   1  33      402.36      364.46      6.21 o
   3   1  33      910.18      928.25     13.61 o
   0   2  33       36.61       48.51      4.70 o
   1   2  33     1405.22     1496.20     15.58 o
   2   2  33        7.73        3.72      1.94 o
   3   2  33      590.61      678.10     10.70 o
   1   3  33       29.22       30.45      2.85 o
   2   3  33       87.45       76.23      2.75 o
   3   3  33      306.84      311.76      7.67 o
   0   4  33        0.33        0.29      2.29 o
   1   4  33      143.86      117.73      3.60 o
   2   4  33        7.24        5.19      2.13 o
   1   5  33        0.36        1.60      2.34 o
   2   5  33        7.25        5.51      2.66 o
   0   6  33       18.74       13.27      3.16 o
   1   6  33      500.77      533.66      7.83 o
   2   6  33       24.71       24.65      3.86 o
   1   7  33       43.27       37.96      3.35 o
   0   8  33       32.09       28.89      4.91 o
   0   0  34        7.48        8.71      4.41 o
   1   0  34      351.27      336.93      9.11 o
   2   0  34      144.61      181.84      7.26 o
   1   1  34       15.04        8.89      2.04 o
   2   1  34      448.18      410.83      7.53 o
   0   2  34      179.38      159.83      6.74 o
   1   2  34       17.38       16.45      2.09 o
   2   2  34       34.32       32.57      2.64 o
   1   3  34      190.06      161.24      3.79 o
   2   3  34      501.72      496.88      8.14 o
   0   4  34     1518.33     1569.73     25.57 o
   1   4  34        0.66        3.37      2.29 o
   2   4  34      354.69      430.12      7.94 o
   1   5  34      168.09      154.81      4.10 o
   2   5  34       78.71       70.28      4.28 o
   0   6  34       19.62       10.83      4.61 o
   1   6  34       18.31       19.41      2.80 o
   1   1  35      311.11      302.65     10.30 o
   2   1  35      273.25      254.88      6.46 o
   0   2  35        3.45        0.73      4.26 o
   1   2  35      215.01      234.78      6.36 o
   2   2  35      116.91      151.36      7.14 o
   1   3  35        1.68        1.59      1.76 o
   0   4  35       29.03       17.80      5.35 o
   1   4  35       23.87       18.50      3.41 o
   1   0  36      123.81      146.93     12.95 o
   1   1  36       14.82        8.57      3.61 o
   0   2  36       56.31       67.99      5.12 o
 
